# Supplementary material for: The alterations of the synthetic pathway and metabolic flux of auxin indole-3-acetic acid govern thermotolerance in Lentinula edodes mycelia subjected to heat stress
Source: Microbiol Spectr. 2025 Nov 28;14(1):e01298-25. doi: 10.1128/spectrum.01298-25 (PMC12772347; doi:10.1128/spectrum.01298-25)
Supplement: Supplemental tables — Tables S1 to S7. [file spectrum.01298-25-s0002.xlsx]

## Sheet: Supplementary Table 1
Table S1 UPLC-MS/MS instrumentation details. System configuration: ExionLC™ AD UPLC coupled to QTRAP® 6500+ MS/MS.
The liquid chromatography conditions are as follows:
condition	Column	Mobile phase	Gradient elution program	factor
	Waters ACQUITY UPLC HSS T3 C18 column (1.8 µm, 100 mm × 2.1 mm i.d.).	A phase is ultrapure water (with 0.04% acetic acid), and B phase is acetonitrile (with 0.04% acetic acid).	0 min A/B is 95:5 (V/V), 1.0 min A/B is 95:5 (V/V), 8.0 min is 5:95 (V/V), 9.0 min is 5:95 (V/V), 9.1 min is 95:5 (V/V), and 12.0 min is 95:5 (V/V).	Flow rate is 0.35 mL/min, column temperature is 40°C, and injection volume is 2 μL.
The mass spectrometry conditions are as follows:
condition	temperature	pressure	voltage	factor
	Electrospray ionization (ESI) temperature is 550°C.	urtain gas (CUR) pressure is 35 psi	Ion spray voltage is 5500 V in positive ion mode and -4500 V in negative ion mode.	In Q-Trap 6500+, each ion pair is scanned and detected according to the optimized declustering potential (DP) and collision energy (CE).

## Sheet: Supplementary Table 2
Table S2. qRT-PCR primers. Primer sequences for LeTAA, LeTDC, and reference actin genes.
Primer	Sequence (5'-3')
LeTDC-F	CTTAGTCTGCCCTGAGTTTC
Le'TDC-R	CCTTCCACTCCGTATCCC
LeTAA-F	TTACCTCCACCTGTCGGAAC
LeTAA-R	CCAAGTGTTGATGCCAAATG
Leactin-qpcr-F	GCATCCTGTCCTTCTTACCGAG
Leactin-qpcr-R	AAGAGCGAAACCCTCGTAGATG

## Sheet: Supplementary Table 3
Table S3. qRT-PCR thermal cycling conditions.
cycle steps		temperature		Time	cycle
predegeneration		95°C		5 minutes	1
Denaturation		95°C		10 seconds	40
Annealing		55-60°C		20 seconds
Extension		72°C		20 seconds
Note: The specific temperatures, times, and cycle numbers may vary depending on the specific qRT-PCR instrument and the target gene being amplified.

## Sheet: Supplementary Table4
Table S4. Quantification of plant hormones.Concentrations of IAA and related metabolites measured via UPLC-MS/MS. Data are mean ± SD (n = 3).
Index	S606-0h-1	S606-0h-2	S606-0h-3	S606-0h mean	S606-0h SD	YS3357-0h-1	YS3357-0h-2	YS3357-0h-3	YS3357-0h mean	YS3357-0h SD	S606-6h-1	S606-6h-2	S606-6h-3	S606-6h mean	S606-6h SD	YS3357-6h-1	YS3357-6h-2	YS3357-6h-3	YS3357-6h mean	YS3357-6h SD	S606-12h-1	S606-12h-2	S606-12h-3	S606-12h mean	S606-12h SD	YS3357-12h-1	YS3357-12h-2	YS3357-12h-3	YS3357-12h mean	YS3357-12h SD	S606-24h-1	S606-24h-2	S606-24h-3	S606-24h mean	S606-24h SD	YS3357-24h-1	YS3357-24h-2	YS3357-24h-3	YS3357-24h mean	YS3357-24h SD
ABA	0.761327724	0.718813063	0.632104502	0.704082	0.0658591	0.936885013	0.801373281	0.88823031	0.875496	0.0686475	0.867395321	0.813436816	0.77716793	0.819333	0.0454018	0.691538618	0.711377478	0.902993554	0.768637	0.116779	0.857276287	0.981691377	0.933242925	0.92407	0.0627127	0.905844703	0.769119284	0.984928701	0.886631	0.10918	0.992763318	1.01843694	1.06286504	1.02469	0.0354665	1.04429757	1.27427213	1.15353083	1.15737	0.115035
ABA-GE	N/A	N/A	N/A	N/A	N/A	N/A	N/A	N/A	N/A	N/A	N/A	N/A	N/A	N/A	N/A	N/A	N/A	N/A	N/A	N/A	N/A	N/A	N/A	N/A	N/A	N/A	N/A	N/A	N/A	N/A	N/A	N/A	N/A	N/A	N/A	N/A	N/A	N/A	N/A	N/A
ABA-ald	N/A	N/A	N/A	N/A	N/A	N/A	N/A	N/A	N/A	N/A	N/A	N/A	N/A	N/A	N/A	N/A	N/A	N/A	N/A	N/A	N/A	N/A	N/A	N/A	N/A	N/A	N/A	N/A	N/A	N/A	N/A	N/A	N/A	N/A	N/A	N/A	N/A	N/A	N/A	N/A
IA	N/A	N/A	N/A	N/A	N/A	N/A	N/A	N/A	N/A	N/A	N/A	N/A	N/A	N/A	N/A	N/A	N/A	N/A	N/A	N/A	N/A	N/A	N/A	N/A	N/A	N/A	N/A	N/A	N/A	N/A	N/A	N/A	N/A	N/A	N/A	N/A	N/A	N/A	N/A	N/A
IBA	N/A	N/A	N/A	N/A	N/A	N/A	N/A	N/A	N/A	N/A	N/A	N/A	N/A	N/A	N/A	N/A	N/A	N/A	N/A	N/A	N/A	N/A	N/A	N/A	N/A	N/A	N/A	N/A	N/A	N/A	N/A	N/A	N/A	N/A	N/A	N/A	N/A	N/A	N/A	N/A
IAA-Ala	N/A	N/A	N/A	N/A	N/A	N/A	N/A	N/A	N/A	N/A	N/A	N/A	N/A	N/A	N/A	N/A	N/A	N/A	N/A	N/A	N/A	N/A	N/A	N/A	N/A	N/A	N/A	N/A	N/A	N/A	N/A	N/A	N/A	N/A	N/A	N/A	N/A	N/A	N/A	N/A
IAA-Glc	N/A	N/A	N/A	N/A	N/A	N/A	N/A	N/A	N/A	N/A	N/A	N/A	N/A	N/A	N/A	N/A	N/A	N/A	N/A	N/A	N/A	N/A	N/A	N/A	N/A	N/A	N/A	N/A	N/A	N/A	N/A	N/A	N/A	N/A	N/A	N/A	N/A	N/A	N/A	N/A
IAA-Glu-diMe	N/A	N/A	N/A	N/A	N/A	N/A	N/A	N/A	N/A	N/A	N/A	N/A	N/A	N/A	N/A	N/A	N/A	N/A	N/A	N/A	N/A	N/A	N/A	N/A	N/A	N/A	N/A	N/A	N/A	N/A	N/A	N/A	N/A	N/A	N/A	N/A	N/A	N/A	N/A	N/A
IAA-Glu	1.71176893	1.74096504	1.6607373	1.70449	0.0406061	4.01358751	4.19043222	4.53704987	4.24702	0.26628	1.45095144	1.37323184	1.53701436	1.45373	0.0819267	3.50099857	2.91543021	3.2587228	3.22505	0.294233	1.416168	1.19521264	1.21664701	1.27601	0.121853	3.18762039	2.87250497	3.8275959	3.29591	0.486666	1.22384506	0.864823106	0.947943962	1.0122	0.187939	2.91749326	2.64993797	2.58172108	2.71638	0.177474
IAA-Trp	0.0667348656	0.0608243668	0.0378052458	0.0551215	0.0152847	0.0475591158	0.0491522593	0.0211220874	0.0392778	0.0157435	0.0406219776	0.0545323383	0.0417383327	0.0456309	0.00772907	0.051364785	0.0324436951	0.0259210314	0.0365765	0.0132158	0.0738267084	0.0468655872	0.0563130896	0.0590018	0.0136802	0.019911236	0.0468530815	0.0507820848	0.0391821	0.0168043	0.121362952	0.0868281031	0.0991552881	0.102449	0.0175014	0.0676042747	0.0431517783	0.0624780331	0.0577447	0.0128951
OxIAA	55.3377796	57.2646012	59.5386204	57.3803	2.10281	49.5021294	56.0168959	54.6395147	53.3862	3.43346	76.1356399	69.2179104	69.4525329	71.602	3.92798	70.1756674	65.1058655	74.4143836	69.8986	4.66044	88.9265714	81.0452595	80.3991745	83.457	4.74779	73.9042937	69.7662028	75.7200241	73.1302	3.05147	88.3830826	93.3859684	86.4098264	89.393	3.59604	109.528533	100.885029	107.363765	105.926	4.4976
IAA-Gly	N/A	N/A	N/A	N/A	N/A	N/A	N/A	N/A	N/A	N/A	N/A	N/A	N/A	N/A	N/A	N/A	N/A	N/A	N/A	N/A	N/A	N/A	N/A	N/A	N/A	N/A	N/A	N/A	N/A	N/A	N/A	N/A	N/A	N/A	N/A	N/A	N/A	N/A	N/A	N/A
IAN	0.0696390314	0.205379318	0.218415944	0.164478	0.0823913	0.145188603	0.101626719	0.172136723	0.139651	0.0355797	0.144639866	0.186159403	0.0121575389	0.114319	0.0908773	0.0441754636	0.128294707	0.00904895246	0.0605064	0.0612773	N/A	N/A	N/A	N/A	N/A	N/A	N/A	N/A	N/A	N/A	0.103196015	0.119330202	0.100294199	0.107607	0.0102559	0.147827973	0.174852151	0.155249899	0.15931	0.0139621
IAA-Asp	1.35583829	1.24103412	1.18873606	1.26187	0.0854773	N/A	N/A	N/A	N/A	N/A	0.830623157	1.00506269	0.842335461	0.892674	0.0975077	N/A	N/A	N/A	N/A	N/A	0.926258077	0.973495903	0.934359277	0.944704	0.025261	N/A	N/A	N/A	N/A	N/A	0.893824725	1.20631421	1.19484807	1.09833	0.177199	N/A	N/A	N/A	N/A	N/A
IAA-Leu	N/A	N/A	N/A	N/A	N/A	N/A	N/A	N/A	N/A	N/A	N/A	N/A	N/A	N/A	N/A	N/A	N/A	N/A	N/A	N/A	N/A	N/A	N/A	N/A	N/A	N/A	N/A	N/A	N/A	N/A	N/A	N/A	N/A			N/A	N/A	N/A	N/A	N/A
IAM	0.437311718	0.482442956	0.655446097	0.525067	0.115144	N/A	N/A	N/A	N/A	N/A	0.703455868	0.636547264	0.573430395	0.637811	0.065022	N/A	N/A	N/A	N/A	N/A	0.436908165	0.551775263	0.465860849	0.484848	0.0597411	N/A	N/A	N/A	N/A	N/A	0.897198048	0.734059564	0.640142068	0.757133	0.130072	N/A	N/A	N/A	N/A	N/A
IAA-Leu-Me	N/A	N/A	N/A	N/A	N/A	N/A	N/A	N/A	N/A	N/A	N/A	N/A	N/A	N/A	N/A	N/A	N/A	N/A	N/A	N/A	N/A	N/A	N/A	N/A	N/A	N/A	N/A	N/A	N/A	N/A	N/A	N/A	N/A	N/A	N/A	N/A	N/A	N/A	N/A	N/A
IPA	N/A	N/A	N/A	N/A	N/A	N/A	N/A	N/A	N/A	N/A	N/A	N/A	N/A	N/A	N/A	N/A	N/A	N/A	N/A	N/A	N/A	N/A	N/A	N/A	N/A	N/A	N/A	N/A	N/A	N/A	N/A	N/A	N/A	N/A	N/A	N/A	N/A	N/A	N/A	N/A
IAA-Phe-Me	N/A	N/A	N/A	N/A	N/A	N/A	N/A	N/A	N/A	N/A	N/A	N/A	N/A	N/A	N/A	N/A	N/A	N/A	N/A	N/A	N/A	N/A	N/A	N/A	N/A	N/A	N/A	N/A	N/A	N/A	N/A	N/A	N/A	N/A	N/A	N/A	N/A	N/A	N/A	N/A
TrP	2082.53643	2091.82332	2006.03263	2060.13	47.0799	1366.46116	1431.28291	1560.58155	1452.78	98.8287	8717.31866	8766.38806	8499.86039	8661.19	141.853	12144.0799	11344.3082	10717.224	11401.9	715.167	8839.78853	8105.79399	8671.77673	8539.12	384.559	16390.3692	16054.1153	15127.4553	15857.3	654.054	7987.69825	7837.31761	7786.48382	7870.5	104.631	11662.7309	10309.5947	10528.7183	10833.7	726.289
IAA-Val-Me	N/A	N/A	N/A	N/A	N/A	N/A	N/A	N/A	N/A	N/A	N/A	N/A	N/A	N/A	N/A	N/A	N/A	N/A	N/A	N/A	N/A	N/A	N/A	N/A	N/A	N/A	N/A	N/A	N/A	N/A	N/A	N/A	N/A	N/A	N/A	N/A	N/A	N/A	N/A	N/A
IAA-Val	N/A	N/A	N/A	N/A	N/A	N/A	N/A	N/A	N/A	N/A	N/A	N/A	N/A	N/A	N/A	N/A	N/A	N/A	N/A	N/A	N/A	N/A	N/A	N/A	N/A	N/A	N/A	N/A	N/A	N/A	N/A	N/A	N/A	N/A	N/A	N/A	N/A	N/A	N/A	N/A
MEIAA	0.647910938	0.478762822	0.515646427	0.54744	0.0889432	0.499391604	0.426090373	0.552994416	0.492825	0.0637063	0.701053666	0.665816915	0.730869565	0.699247	0.0325639	0.744575097	0.770944206	0.793920226	0.769813	0.024692	1.09026238	1.12302185	1.16285377	1.12538	0.0363531	0.830541734	0.862890656	0.782140992	0.825191	0.0406399	4.86960146	5.24755147	4.76570639	4.96095	0.253579	1.33640589	1.2379818	1.13627973	1.23689	0.100068
IAA	2.83094603	2.57316307	2.63430401	2.67947	0.134696	2.09943216	1.73867976	1.99809359	1.9454	0.186059	4.84621584	5.20481592	4.76513761	4.93872	0.233982	12.6190544	9.88718578	11.4296938	11.312	1.36973	10.3810848	9.17104955	10.0585692	9.87023	0.626617	7.26360353	7.21473161	6.98300864	7.15378	0.149899	114.045547	110.86608	116.411405	113.774	2.78259	32.8750778	28.8870968	30.8843208	30.8822	1.99399
Indole	327.543608	449.805317	419.758364	399.036	63.7107	275.380247	312.058939	309.818987	299.086	20.5604	1438.4313	1416.09552	1294.7128	1383.08	77.3387	1912.4516	1770.99326	1902.7498	1862.06	79.0194	1471.59977	1311.30901	1342.09513	1375	85.0611	2826.46469	2568.40954	2686.50331	2693.79	129.182	1216.32168	1027.03378	1113.85359	1119.07	94.7517	1772.12492	1694.3507	1691.28577	1719.25	45.8134
IAA-Phe	0.0278112046	0.0304471426	0.0221821561	0.0268135	0.00422186	0.0278241736	0.0111439882	0.0209682265	0.0199788	0.008384	0.00660186751	0.0211351244	0.0112859593	0.0130077	0.00741802	0.0102788669	0.0178319232	0.0165146052	0.0148751	0.00403461	0.0223767378	0.00950358954	0.0461169418	0.0259991	0.0185735	0.0309016854	0.0309914513	0.0309775055	0.0309569	4.83065e-05	0.0557409516	0.0492268639	0.0565518942	0.0538399	0.00401553	0.0374399253	0.0357371795	0.0265892785	0.0332555	0.00583552
ILA	5.85200082	5.39951853	4.45976869	5.2371	0.710185	3.35396471	3.37147348	4.42293472	3.71612	0.612178	5.52351091	6.68059701	6.26753091	6.15721	0.586378	4.83291217	4.34921316	4.14443997	4.44219	0.353528	9.25629528	9.0514046	9.84966588	9.38579	0.414586	6.14281701	7.38023857	6.12058646	6.54788	0.720929	32.7120781	34.5034979	35.7249408	34.3135	1.51539	28.6449471	24.9181141	25.06711	26.2101	2.10999
TAM	7.89673712	7.02901403	7.39394878	7.4399	0.435683	1468.96776	1204.40472	1607.3368	1426.9	204.733	7.46355416	7.92286567	9.961787	8.4494	1.32975	3584.89912	2928.65318	2756.02337	3089.86	437.32	13.5955355	10.4496488	9.7327044	11.2593	2.05475	3478.99278	3212.94235	4762.36192	3818.1	828.505	25.1010573	29.2868279	21.91397	25.434	3.69768	5752.70803	7753.78412	5281.82185	6262.77	1312.54
ICAld	1.23612969	1.04739376	1.07381041	1.11911	0.102198	1.17183938	0.913579568	0.878781051	0.988067	0.1601	1.22705524	3.64897512	1.48598125	2.12067	1.32987	1.45092928	1.06531576	1.08536261	1.20054	0.217079	2.21184649	2.21944986	2.13071934	2.18734	0.0491808	2.29462279	2.43023857	2.3107853	2.34522	0.0740742	11.3756812	10.2204877	11.2023283	10.9328	0.622968	6.95187798	5.62843259	6.15259976	6.2443	0.666471
ICA	0.513375744	0.609141721	0.558587361	0.560368	0.0479078	0.445408639	0.384522593	0.484167148	0.438033	0.0502301	0.576992333	0.657876617	0.674986039	0.636618	0.0523415	0.475555329	0.387600654	0.357695407	0.40695	0.0612662	0.588570589	0.618657823	0.58653695	0.597922	0.0179867	0.36863764	0.318753479	0.286224141	0.324538	0.0415102	2.38416023	2.73879672	2.69159432	2.60485	0.192575	0.95973231	0.702762614	0.909983877	0.857493	0.13629
BAPR	N/A	N/A	N/A	N/A	N/A	N/A	N/A	N/A	N/A	N/A	N/A	N/A	N/A	N/A	N/A	N/A	N/A	N/A	N/A	N/A	N/A	N/A	N/A	N/A	N/A	N/A	N/A	N/A	N/A	N/A	N/A	N/A	N/A	N/A	N/A	N/A	N/A	N/A	N/A	N/A
2MeSiPR	N/A	N/A	N/A	N/A	N/A	N/A	N/A	N/A	N/A	N/A	N/A	N/A	N/A	N/A	N/A	N/A	N/A	N/A	N/A	N/A	N/A	N/A	N/A	N/A	N/A	N/A	N/A	N/A	N/A	N/A	N/A	N/A	N/A	N/A	N/A	N/A	N/A	N/A	N/A	N/A
BAP9G	N/A	N/A	N/A	N/A	N/A	N/A	N/A	N/A	N/A	N/A	N/A	N/A	N/A	N/A	N/A	N/A	N/A	N/A	N/A	N/A	N/A	N/A	N/A	N/A	N/A	N/A	N/A	N/A	N/A	N/A	N/A	N/A	N/A	N/A	N/A	N/A	N/A	N/A	N/A	N/A
2CltZ	N/A	N/A	N/A	N/A	N/A	N/A	N/A	N/A	N/A	N/A	N/A	N/A	N/A	N/A	N/A	N/A	N/A	N/A	N/A	N/A	N/A	N/A	N/A	N/A	N/A	N/A	N/A	N/A	N/A	N/A	N/A	N/A	N/A	N/A	N/A	N/A	N/A	N/A	N/A	N/A
BAP7G	N/A	N/A	N/A	N/A	N/A	N/A	N/A	N/A	N/A	N/A	N/A	N/A	N/A	N/A	N/A	N/A	N/A	N/A	N/A	N/A	N/A	N/A	N/A	N/A	N/A	N/A	N/A	N/A	N/A	N/A	N/A	N/A	N/A	N/A	N/A	N/A	N/A	N/A	N/A	N/A
DHZROG	N/A	N/A	N/A	N/A	N/A	N/A	N/A	N/A	N/A	N/A	N/A	N/A	N/A	N/A	N/A	N/A	N/A	N/A	N/A	N/A	N/A	N/A	N/A	N/A	N/A	N/A	N/A	N/A	N/A	N/A	N/A	N/A	N/A	N/A	N/A	N/A	N/A	N/A	N/A	N/A
DZ	N/A	N/A	N/A	N/A	N/A	N/A	N/A	N/A	N/A	N/A	N/A	N/A	N/A	N/A	N/A	N/A	N/A	N/A	N/A	N/A	N/A	N/A	N/A	N/A	N/A	N/A	N/A	N/A	N/A	N/A	N/A	N/A	N/A	N/A	N/A	N/A	N/A	N/A	N/A	N/A
BAP	N/A	N/A	N/A	N/A	N/A	N/A	N/A	N/A	N/A	N/A	N/A	N/A	N/A	N/A	N/A	N/A	N/A	N/A	N/A	N/A	N/A	N/A	N/A	N/A	N/A	N/A	N/A	N/A	N/A	N/A	N/A	N/A	N/A	N/A	N/A	N/A	N/A	N/A	N/A	N/A
tZR	N/A	N/A	N/A	N/A	N/A	N/A	N/A	N/A	N/A	N/A	N/A	N/A	N/A	N/A	N/A	N/A	N/A	N/A	N/A	N/A	N/A	N/A	N/A	N/A	N/A	N/A	N/A	N/A	N/A	N/A	N/A	N/A	N/A	N/A	N/A	N/A	N/A	N/A	N/A	N/A
2MeScZ	N/A	N/A	N/A	N/A	N/A	N/A	N/A	N/A	N/A	N/A	N/A	N/A	N/A	N/A	N/A	N/A	N/A	N/A	N/A	N/A	N/A	N/A	N/A	N/A	N/A	N/A	N/A	N/A	N/A	N/A	N/A	N/A	N/A	N/A	N/A	N/A	N/A	N/A	N/A	N/A
oT	N/A	N/A	N/A	N/A	N/A	N/A	N/A	N/A	N/A	N/A	N/A	N/A	N/A	N/A	N/A	N/A	N/A	N/A	N/A	N/A	N/A	N/A	N/A	N/A	N/A	N/A	N/A	N/A	N/A	N/A	N/A	N/A	N/A	N/A	N/A	N/A	N/A	N/A	N/A	N/A
iP9G	N/A	N/A	N/A	N/A	N/A	N/A	N/A	N/A	N/A	N/A	N/A	N/A	N/A	N/A	N/A	N/A	N/A	N/A	N/A	N/A	N/A	N/A	N/A	N/A	N/A	N/A	N/A	N/A	N/A	N/A	N/A	N/A	N/A	N/A	N/A	N/A	N/A	N/A	N/A	N/A
iP7G	N/A	N/A	N/A	N/A	N/A	N/A	N/A	N/A	N/A	N/A	N/A	N/A	N/A	N/A	N/A	N/A	N/A	N/A	N/A	N/A	N/A	N/A	N/A	N/A	N/A	N/A	N/A	N/A	N/A	N/A	N/A	N/A	N/A	N/A	N/A	N/A	N/A	N/A	N/A	N/A
DHZ7G	N/A	N/A	N/A	N/A	N/A	N/A	N/A	N/A	N/A	N/A	N/A	N/A	N/A	N/A	N/A	N/A	N/A	N/A	N/A	N/A	N/A	N/A	N/A	N/A	N/A	N/A	N/A	N/A	N/A	N/A	N/A	N/A	N/A	N/A	N/A	N/A	N/A	N/A	N/A	N/A
tZRMP	N/A	N/A	N/A	N/A	N/A	N/A	N/A	N/A	N/A	N/A	N/A	N/A	N/A	N/A	N/A	N/A	N/A	N/A	N/A	N/A	N/A	N/A	N/A	N/A	N/A	N/A	N/A	N/A	N/A	N/A	N/A	N/A	N/A	N/A	N/A	N/A	N/A	N/A	N/A	N/A
KR	N/A	N/A	N/A	N/A	N/A	N/A	N/A	N/A	N/A	N/A	N/A	N/A	N/A	N/A	N/A	N/A	N/A	N/A	N/A	N/A	N/A	N/A	N/A	N/A	N/A	N/A	N/A	N/A	N/A	N/A	N/A	N/A	N/A	N/A	N/A	N/A	N/A	N/A	N/A	N/A
K9G	N/A	N/A	N/A	N/A	N/A	N/A	N/A	N/A	N/A	N/A	N/A	N/A	N/A	N/A	N/A	N/A	N/A	N/A	N/A	N/A	N/A	N/A	N/A	N/A	N/A	N/A	N/A	N/A	N/A	N/A	N/A	N/A	N/A	N/A	N/A	N/A	N/A	N/A	N/A	N/A
2MeScZR	0.216117381	0.156540507	0.193693515	0.188784	0.0300904	0.159245184	0.18841277	0.15468419	0.167447	0.0182992	0.188427167	0.195179502	0.170292381	0.184633	0.0128701	0.166265335	0.163646229	0.15568755	0.161866	0.00550893	0.175250832	0.203423722	0.190240566	0.189638	0.0140961	0.147568218	0.156410934	0.211415947	0.171798	0.0345935	0.174512607	0.221013392	0.215534728	0.203687	0.0254138	0.187594107	0.212036807	0.174895002	0.191509	0.0188778
IP	1.23283193	1.30836718	1.21444031	1.25188	0.0497763	1.18537011	1.11012377	1.19880223	1.16477	0.0477952	1.19632593	1.28310249	1.12321899	1.20088	0.0800391	1.38724475	1.36363785	1.2328062	1.3279	0.083192	1.41698061	1.27502146	1.39268278	1.36156	0.0759243	1.57959069	1.54196223	1.69652942	1.60603	0.0806035	1.45668971	1.41139316	1.36452841	1.41087	0.0460829	2.14602615	2.16722498	2.091052	2.13477	0.0393147
IPR	5.27262467	4.93338916	5.20270549	5.13624	0.179119	2.66033259	2.54671906	2.85919507	2.68875	0.158164	3.32166306	3.28175124	3.25558436	3.28633	0.0332768	2.23077237	2.17140813	2.25259871	2.21826	0.0420167	4.004112	4.02994538	4.30593553	4.11333	0.1673	2.63804173	2.86522863	2.78248644	2.76192	0.114981	4.37206181	3.99296422	4.54173244	4.30225	0.280965	3.59408591	3.21668734	3.45798065	3.42292	0.191127
tZOG	N/A	N/A	N/A	N/A	N/A	N/A	N/A	N/A	N/A	N/A	N/A	N/A	N/A	N/A	N/A	N/A	N/A	N/A	N/A	N/A	N/A	N/A	N/A	N/A	N/A	N/A	N/A	N/A	N/A	N/A	N/A	N/A	N/A	N/A	N/A	N/A	N/A	N/A	N/A	N/A
pT	N/A	N/A	N/A	N/A	N/A	N/A	N/A	N/A	N/A	N/A	N/A	N/A	N/A	N/A	N/A	N/A	N/A	N/A	N/A	N/A	N/A	N/A	N/A	N/A	N/A	N/A	N/A	N/A	N/A	N/A	N/A	N/A	N/A	N/A	N/A	N/A	N/A	N/A	N/A	N/A
oTR	N/A	N/A	N/A	N/A	N/A	N/A	N/A	N/A	N/A	N/A	N/A	N/A	N/A	N/A	N/A	N/A	N/A	N/A	N/A	N/A	N/A	N/A	N/A	N/A	N/A	N/A	N/A	N/A	N/A	N/A	N/A	N/A	N/A	N/A	N/A	N/A	N/A	N/A	N/A	N/A
oT9G	N/A	N/A	N/A	N/A	N/A	N/A	N/A	N/A	N/A	N/A	N/A	N/A	N/A	N/A	N/A	N/A	N/A	N/A	N/A	N/A	N/A	N/A	N/A	N/A	N/A	N/A	N/A	N/A	N/A	N/A	N/A	N/A	N/A	N/A	N/A	N/A	N/A	N/A	N/A	N/A
mT9G	N/A	N/A	N/A	N/A	N/A	N/A	N/A	N/A	N/A	N/A	N/A	N/A	N/A	N/A	N/A	N/A	N/A	N/A	N/A	N/A	N/A	N/A	N/A	N/A	N/A	N/A	N/A	N/A	N/A	N/A	N/A	N/A	N/A	N/A	N/A	N/A	N/A	N/A	N/A	N/A
mT	N/A	N/A	N/A	N/A	N/A	N/A	N/A	N/A	N/A	N/A	N/A	N/A	N/A	N/A	N/A	N/A	N/A	N/A	N/A	N/A	N/A	N/A	N/A	N/A	N/A	N/A	N/A	N/A	N/A	N/A	N/A	N/A	N/A	N/A	N/A	N/A	N/A	N/A	N/A	N/A
cZRMP	N/A	N/A	N/A	N/A	N/A	5.80024336	5.80605108	5.95609474	5.85413	0.088352	N/A	N/A	N/A	N/A	N/A	3.38051763	3.65542612	4.08267526	3.70621	0.353822	N/A	N/A	N/A	N/A	N/A	4.85856742	4.69514911	5.21654951	4.92342	0.266682	4.3544327	4.14253448	4.93356354	4.47684	0.409475	8.13359618	7.76803143	7.59977832	7.8338	0.272919
cZR	2.52298379	2.25122462	2.2890128	2.35441	0.147209	2.4023119	2.44581532	2.44870017	2.43228	0.0259896	3.63043051	3.476199	3.63930993	3.58198	0.0917164	3.23301406	2.82834662	3.01946011	3.02694	0.202437	6.27317407	5.86638705	6.00117925	6.04691	0.207214	3.0986557	2.65978131	3.40393653	3.05412	0.374071	10.1176901	9.14355387	10.5078729	9.92304	0.702679	10.5442623	9.94530604	9.62948408	10.0397	0.464634
cZ	0.347578494	0.271982416	0.30153449	0.307032	0.0380967	0.932133441	1.01483694	0.972753707	0.973241	0.0413539	0.256304305	0.288543284	0.297947746	0.280932	0.0218402	0.636166701	0.595489475	0.602999597	0.611552	0.0216452	0.296702565	0.369992197	0.358740173	0.341812	0.0394686	0.586890048	0.580367793	0.578487648	0.581915	0.00440974	0.318361122	0.27863282	0.311416732	0.302804	0.0212185	0.730363146	0.72818445	0.729657396	0.729402	0.00111163
tZ	0.381192284	0.39342265	0.398581165	0.391065	0.00893089	0.412818901	0.416888016	0.40079145	0.410166	0.00836975	0.408246511	0.430668657	0.4265357	0.421817	0.0119326	0.468877114	0.490927856	0.441482675	0.467096	0.0247707	0.359868808	0.390427234	0.421413129	0.39057	0.0307724	0.561211878	0.656017893	0.627079735	0.61477	0.048587	0.593275722	0.694571257	0.659705998	0.649184	0.0514609	0.465704503	0.504117039	0.477893994	0.482572	0.0196289
cZ9G	N/A	N/A	N/A	N/A	N/A	N/A	N/A	N/A			N/A	N/A	N/A	N/A	N/A	N/A	N/A	N/A	N/A	N/A	N/A	N/A	N/A	N/A	N/A	N/A	N/A	N/A	N/A	N/A	N/A	N/A	N/A	N/A	N/A	N/A	N/A	N/A	N/A	N/A
2MeSiP	N/A	N/A	N/A	N/A	N/A	0.010830582	0.0267469548	0.0117587907	0.0164454	0.00893343	0.0225938667	0.0379078607	0.0296483845	0.03005	0.00766489	0.0296162625	0.0272307378	0.0231659952	0.026671	0.00326136	N/A	N/A	N/A	N/A	N/A	0.0192824639	0.0341393638	0.0315440852	0.028322	0.00793526	0.0279615697	0.0509462323	0.0344512628	0.0377864	0.0118497	0.0372467317	0.0377706782	0.0233188231	0.0327787	0.00819672
K	0.982569259	1.12779778	1.18220983	1.09753	0.103206	2.03147435	2.0497053	1.53595417	1.87238	0.291494	1.12984863	1.33474627	1.07531911	1.17997	0.136784	1.91687182	1.73011649	1.70658139	1.78452	0.11522	1.01679264	1.34677526	1.28045597	1.21467	0.174549	1.72979735	2.00735586	1.67952802	1.80556	0.176558	0.795876373	0.748602838	0.761996843	0.768825	0.0243653	1.31341772	1.26858974	1.21953849	1.26718	0.0469554
mTR	0.162760312	0.159306678	0.13559273	0.152553	0.0147894	0.197892314	0.182172692	0.174913152	0.184993	0.0117463	0.17830922	0.184977711	0.202249701	0.188512	0.0123554	0.123420624	0.0888585735	0.12676249	0.113014	0.0209858	0.277801057	0.267575107	0.301497642	0.282291	0.0174013	0.252672552	0.203602386	0.219190601	0.225155	0.0250729	0.226392843	0.253605836	0.202762431	0.227587	0.0254427	0.191122017	0.283912324	0.191963321	0.222333	0.0533313
pT9G	0.161863123	0.264427465	0.258085502	0.228125	0.0574723	0.598815656	0.397756385	0.341544387	0.446039	0.135261	0.57666208	0.635339303	0.460592341	0.557531	0.0889304	0.629757489	0.628399755	0.65784448	0.638667	0.0166218	0.550840023	0.492493172	0.465894261	0.503076	0.0434504	0.578254414	0.810139165	0.493667403	0.627354	0.163849	0.615998373	1.00811713	1.04373915	0.889285	0.237342	0.49451546	0.459607113	0.480116888	0.47808	0.0175431
iPRMP	0.613888775	0.80907892	0.6677943	0.696921	0.100802	1.65085987	1.40936149	1.31528018	1.4585	0.173102	0.658773344	0.78241791	0.707221779	0.716138	0.0623026	1.3098492	0.936572655	1.2702639	1.17223	0.205042	0.920753867	1.0309208	1.02802083	0.993232	0.0627845	2.09329856	2.41926441	1.87789516	2.13015	0.27256	2.03350956	2.06673996	2.61979084	2.24001	0.329316	5.36731687	4.8747105	5.12871826	5.12358	0.246343
cZROG	0.947346604	0.541879841	0.963783561	0.81767	0.238983	1.02501318	0.505447937	0.58398421	0.704815	0.280066	0.610701789	0.567369154	0.668228959	0.615433	0.0505961	0.291287956	0.277488249	0.33369863	0.300825	0.0292936	0.765752888	0.868981662	0.635943396	0.756893	0.116772	N/A	N/A	N/A	N/A	N/A	0.427297682	0.549048571	0.360631413	0.445659	0.0955412	0.690979456	0.524973118	0.566916566	0.59429	0.086322
pTR	0.412255284	0.445562068	0.454405204	0.437408	0.0222267	N/A	N/A	N/A	N/A	N/A	1.26569687	1.10988856	1.17824691	1.18461	0.0780989	N/A	N/A	N/A	N/A	N/A	1.57480517	1.90454155	2.15041274	1.87659	0.28882	N/A	N/A	N/A	N/A	N/A	1.34411753	1.14668199	1.4795738	1.32346	0.167405	0.640230338	0.560318445	0.574995969	0.591848	0.042538
tZ9G	1.00396676	0.770037681	0.665720777	0.813242	0.173212	N/A	N/A	N/A	N/A	N/A	0.796310202	0.784449751	0.74853211	0.776431	0.024878	N/A	N/A	N/A	N/A	N/A	0.716324652	0.793700741	0.759204009	0.75641	0.0387636	0.919514446	1.17697217	0.906523398	1.001	0.152532	0.769032127	0.754017589	0.810071034	0.777707	0.0290161	N/A	N/A	N/A	N/A	N/A
DHZR	N/A	N/A	N/A	N/A	N/A	N/A	N/A	N/A	N/A	N/A	N/A	N/A	N/A	N/A	N/A	N/A	N/A	N/A	N/A	N/A	N/A	N/A	N/A	N/A	N/A	N/A	N/A	N/A	N/A	N/A	N/A	N/A	N/A	N/A	N/A	N/A	N/A	N/A	N/A	N/A
ACC	210.391956	227.931756	216.431227	218.252	8.91048	195.902454	204.408644	181.195648	193.836	11.7437	173.906625	196.124975	176.287994	182.107	12.1986	184.250255	182.549152	168.031023	178.277	8.91378	185.291756	165.652751	183.915684	178.287	10.963	175.529896	164.588469	173.61418	171.244	5.84306	210.976007	211.95083	194.178177	205.702	9.99153	190.69309	167.539495	159.171302	172.468	16.3286
GA8	N/A	N/A	N/A	N/A	N/A	N/A	N/A	N/A	N/A	N/A	N/A	N/A	N/A	N/A	N/A	N/A	N/A	N/A	N/A	N/A	N/A	N/A	N/A	N/A	N/A	N/A	N/A	N/A	N/A	N/A	N/A	N/A	N/A	N/A	N/A	N/A	N/A	N/A	N/A	N/A
GA44	N/A	N/A	N/A	N/A	N/A	N/A	N/A	N/A	N/A	N/A	N/A	N/A	N/A	N/A	N/A	N/A	N/A	N/A	N/A	N/A	N/A	N/A	N/A	N/A	N/A	N/A	N/A	N/A	N/A	N/A	N/A	N/A	N/A	N/A	N/A	N/A	N/A	N/A	N/A	N/A
GA6	N/A	N/A	N/A	N/A	N/A	N/A	N/A	N/A	N/A	N/A	N/A	N/A	N/A	N/A	N/A	N/A	N/A	N/A	N/A	N/A	N/A	N/A	N/A	N/A	N/A	N/A	N/A	N/A	N/A	N/A	N/A	N/A	N/A	N/A	N/A	N/A	N/A	N/A	N/A	N/A
GA5	N/A	N/A	N/A	N/A	N/A	N/A	N/A	N/A	N/A	N/A	N/A	N/A	N/A	N/A	N/A	N/A	N/A	N/A	N/A	N/A	N/A	N/A	N/A	N/A	N/A	N/A	N/A	N/A	N/A	N/A	N/A	N/A	N/A	N/A	N/A	N/A	N/A	N/A	N/A	N/A
GA3	N/A	N/A	N/A	N/A	N/A	N/A	N/A	N/A	N/A	N/A	N/A	N/A	N/A	N/A	N/A	N/A	N/A	N/A	N/A	N/A	N/A	N/A	N/A	N/A	N/A	N/A	N/A	N/A	N/A	N/A	N/A	N/A	N/A	N/A	N/A	N/A	N/A	N/A	N/A	N/A
GA20	N/A	N/A	N/A	N/A	N/A	N/A	N/A	N/A	N/A	N/A	N/A	N/A	N/A	N/A	N/A	N/A	N/A	N/A	N/A	N/A	N/A	N/A	N/A	N/A	N/A	N/A	N/A	N/A	N/A	N/A	N/A	N/A	N/A	N/A	N/A	N/A	N/A	N/A	N/A	N/A
GA15	N/A	N/A	N/A	N/A	N/A	N/A	N/A	N/A	N/A	N/A	N/A	N/A	N/A	N/A	N/A	N/A	N/A	N/A	N/A	N/A	N/A	N/A	N/A	N/A	N/A	N/A	N/A	N/A	N/A	N/A	N/A	N/A	N/A	N/A	N/A	N/A	N/A	N/A	N/A	N/A
GA34	2.82585676	2.78404857	2.72370921	2.77787	0.0513532	2.16820118	2.67330059	2.98642403	2.60931	0.412848	3.69597012	4.19516418	3.83476266	3.90863	0.257665	4.21300183	3.21117924	3.53366237	3.65261	0.511394	4.36140591	4.06611393	4.44693396	4.29148	0.199807	3.25585875	3.74161034	3.38897369	3.46215	0.251007	5.35805205	5.08684789	4.73393844	5.05961	0.312947	4.15501141	3.84071547	4.16305925	4.05293	0.183826
GA29	N/A	N/A	N/A	N/A	N/A	N/A	N/A	N/A	N/A	N/A	N/A	N/A	N/A	N/A	N/A	N/A	N/A	N/A	N/A	N/A	N/A	N/A	N/A	N/A	N/A	N/A	N/A	N/A	N/A	N/A	N/A	N/A	N/A	N/A	N/A	N/A	N/A	N/A	N/A	N/A
GA12-ald	0.19253581	0.133732887	0.144687732	0.156985	0.0312709	0.0682413304	0.0847483301	0.122384171	0.0917913	0.02775	N/A	N/A	N/A	N/A	N/A	N/A	N/A	N/A	N/A	N/A	N/A	N/A	N/A	N/A	N/A	N/A	N/A	N/A	N/A	N/A	N/A	N/A	N/A	N/A	N/A	0.147797468	0.142016749	0.149179766	0.146331	0.00379992
GA7	N/A	N/A	N/A	N/A	N/A	0.0245554654	0.0290143418	0.0305967649	0.0280555	0.0031327	N/A	N/A	N/A	N/A	N/A	N/A	N/A	N/A	N/A	N/A	0.0117915998	0.019047581	0.0112397406	0.0140263	0.0043573	N/A	N/A	N/A	N/A	N/A	0.00173815372	0.0516807915	0.00956004341	0.020993	0.0268626	N/A	N/A	N/A	N/A	N/A
GA1	N/A	N/A	N/A	N/A	N/A	N/A	N/A	N/A	N/A	N/A	N/A	N/A	N/A	N/A	N/A	N/A	N/A	N/A	N/A	N/A	N/A	N/A	N/A	N/A	N/A	N/A	N/A	N/A	N/A	N/A	N/A	N/A	N/A	N/A	N/A	N/A	N/A	N/A	N/A	N/A
GA24	N/A	N/A	N/A	N/A	N/A	N/A	N/A	N/A	N/A	N/A	N/A	N/A	N/A	N/A	N/A	N/A	N/A	N/A	N/A	N/A	N/A	N/A	N/A	N/A	N/A	N/A	N/A	N/A	N/A	N/A	N/A	N/A	N/A	N/A	N/A	N/A	N/A	N/A	N/A	N/A
GA4	N/A	N/A	N/A	N/A	N/A	N/A	N/A	N/A	N/A	N/A	N/A	N/A	N/A	N/A	N/A	N/A	N/A	N/A	N/A	N/A	N/A	N/A	N/A	N/A	N/A	N/A	N/A	N/A	N/A	N/A	N/A	N/A	N/A	N/A	N/A	N/A	N/A	N/A	N/A	N/A
GA19	1.66459471	1.87176261	1.64503511	1.72713	0.125636	0.48176232	0.476328094	0.552869247	0.503653	0.0427088	0.387558482	0.231719403	0.198227563	0.272502	0.101039	N/A	N/A	N/A	N/A	N/A	N/A	N/A	N/A	N/A	N/A	N/A	N/A	N/A	N/A	N/A	N/A	N/A	N/A	N/A	N/A	N/A	N/A	N/A	N/A	N/A
GA53	N/A	N/A	N/A	N/A	N/A	N/A	N/A	N/A	N/A	N/A	N/A	N/A	N/A	N/A	N/A	N/A	N/A	N/A	N/A	N/A	N/A	N/A	N/A	N/A	N/A	N/A	N/A	N/A	N/A	N/A	N/A	N/A	N/A	N/A	N/A	N/A	N/A	N/A	N/A	N/A
GA9	N/A	N/A	N/A	N/A	N/A	N/A	N/A	N/A	N/A	N/A	N/A	N/A	N/A	N/A	N/A	N/A	N/A	N/A	N/A	N/A	N/A	N/A	N/A	N/A	N/A	N/A	N/A	N/A	N/A	N/A	N/A	N/A	N/A	N/A	N/A	N/A	N/A	N/A	N/A	N/A
GA51	N/A	N/A	N/A	N/A	N/A	N/A	N/A	N/A	N/A	N/A	N/A	N/A	N/A	N/A	N/A	N/A	N/A	N/A	N/A	N/A	N/A	N/A	N/A	N/A	N/A	N/A	N/A	N/A	N/A	N/A	N/A	N/A	N/A	N/A	N/A	N/A	N/A	N/A	N/A	N/A
JA	0.368226965	0.343927151	0.420642297	0.377599	0.0392068	0.830630704	0.968033399	1.06540535	0.95469	0.117955	0.54034598	0.630453731	0.560430794	0.577077	0.047304	1.14133279	1.00858982	1.01953465	1.05649	0.0736832	0.742698257	0.852026922	0.828679245	0.807801	0.0575769	1.74338283	2.26632207	1.64867644	1.88613	0.332646	1.36640911	1.47652209	2.43216259	1.75836	0.586118	4.36588504	7.51410256	5.83353486	5.90451	1.57531
JA-ILE	0.0234941514	0.0149846766	0.00634359769	0.0149408	0.00857536	0.0196077063	0.0162191945	0.0334563836	0.0230944	0.00913226	0.00746099862	0.0148933333	0.00718410451	0.00984615	0.00437318	0.00974560831	0.00630903331	0.00690821918	0.00765429	0.00183575	0.0173642452	0.0173165236	0.01471875	0.0164665	0.00151379	0.0145387039	0.0274514911	0.03685238	0.0262809	0.0112028	0.00668005287	0.00412770338	0.024582281	0.0117967	0.011146	0.186541606	0.342208437	0.242337767	0.257029	0.0788665
MEJA	1.1187441	1.11412183	1.2920157	1.17496	0.101399	2.05593186	2.28027505	1.89168111	2.07596	0.19507	3.14806369	2.61267662	3.55534503	3.10536	0.472783	2.61803546	2.98456979	2.14200242	2.58154	0.422468	3.09069904	3.38136949	3.40298742	3.29169	0.174395	4.13033708	3.49369781	4.1797148	3.93458	0.382615	3.68005287	3.75284829	3.75856354	3.73049	0.0437717	3.4113094	3.45283292	3.0853688	3.3165	0.201243
OPDA	N/A	N/A	N/A	N/A	N/A	6.41472318	6.92518664	6.07931831	6.47308	0.425943	N/A	N/A	N/A	N/A	N/A	0.386470348	0.357868383	0.36351531	0.369285	0.0151487	N/A	N/A	N/A	N/A	N/A	0.505317014	0.643282306	0.464591283	0.53773	0.0936514	0.439650264	0.393823706	0.620295975	0.48459	0.119738	1.06735007	2.43891646	1.55072148	1.68566	0.695669
OPC-6	N/A	N/A	N/A	N/A	N/A	N/A	N/A	N/A	N/A	N/A	1.13033419	1.46294129	1.73618069	1.44315	0.303408	N/A	N/A	N/A	N/A	N/A	0.78315841	1.08558135	1.29667453	1.05514	0.258108	N/A	N/A	N/A	N/A	N/A	1.94822895	1.66209474	2.17981452	1.93005	0.259338	3.94837103	3.70564516	3.6709996	3.77501	0.151135
12-OH-JA	19.6282167	22.3636173	20.8089632	20.9336	1.37195	19.2616508	18.7389391	18.8227807	18.9411	0.280732	3.1336151	2.35438806	5.02195852	3.50332	1.37168	5.99490524	5.87083589	5.53269541	5.79948	0.239224	2.59725866	3.27992587	3.48911164	3.1221	0.466404	7.83599518	9.63282306	8.1026913	8.52384	0.969624	2.72779585	2.93717769	3.22906472	2.96468	0.251764	9.68290102	10.0378825	8.20219669	9.30766	0.973673
JA-ACC	N/A	N/A	N/A	N/A	N/A	N/A	N/A	N/A	N/A	N/A	N/A	N/A	N/A	N/A	N/A	N/A	N/A	N/A	N/A	N/A	N/A	N/A	N/A	N/A	N/A	N/A	N/A	N/A	N/A	N/A	N/A	N/A	N/A	N/A	N/A	N/A	N/A	N/A	N/A	N/A
JA-Val	N/A	N/A	N/A	N/A	N/A	N/A	N/A	N/A	N/A	N/A	N/A	N/A	N/A	N/A	N/A	N/A	N/A	N/A	N/A	N/A	N/A	N/A	N/A	N/A	N/A	N/A	N/A	N/A	N/A	N/A	N/A	N/A	N/A	N/A	N/A	N/A	N/A	N/A	N/A	N/A
OPC-4	N/A	N/A	N/A	N/A	N/A	26.1650781	25.2573674	26.0677836	25.8301	0.498361	N/A	N/A	N/A	N/A	N/A	N/A	N/A	N/A	N/A	N/A	N/A	N/A	N/A	N/A	N/A	N/A	N/A	N/A	N/A	N/A	N/A	N/A	N/A	N/A	N/A	N/A	N/A	N/A	N/A	N/A
H2JA	N/A	N/A	N/A	N/A	N/A	N/A	N/A	N/A	N/A	N/A	N/A	N/A	N/A	N/A	N/A	N/A	N/A	N/A	N/A	N/A	N/A	N/A	N/A	N/A	N/A	N/A	N/A	N/A	N/A	N/A	N/A	N/A	N/A	N/A	N/A	N/A	N/A	N/A	N/A	N/A
JA-Phe	N/A	N/A	N/A	N/A	N/A	N/A	N/A	N/A	N/A	N/A	N/A	N/A	N/A	N/A	N/A	N/A	N/A	N/A	N/A	N/A	N/A	N/A	N/A	N/A	N/A	N/A	N/A	N/A	N/A	N/A	N/A	N/A	N/A	N/A	N/A	N/A	N/A	N/A	N/A	N/A
MLT	N/A	N/A	N/A	N/A	N/A	N/A	N/A	N/A	N/A	N/A	N/A	N/A	N/A	N/A	N/A	N/A	N/A	N/A	N/A	N/A	N/A	N/A	N/A	N/A	N/A	N/A	N/A	N/A	N/A	N/A	N/A	N/A	N/A	N/A	N/A	N/A	N/A	N/A	N/A	N/A
MeSAG	N/A	N/A	N/A	N/A	N/A	N/A	N/A	N/A	N/A	N/A	N/A	N/A	N/A	N/A	N/A	N/A	N/A	N/A	N/A	N/A	N/A	N/A	N/A	N/A	N/A	N/A	N/A	N/A	N/A	N/A	N/A	N/A	N/A	N/A	N/A	N/A	N/A	N/A	N/A	N/A
2-Coumarate	N/A	N/A	N/A	N/A	N/A	N/A	N/A	N/A	N/A	N/A	N/A	N/A	N/A	N/A	N/A	N/A	N/A	N/A	N/A	N/A	N/A	N/A	N/A	N/A	N/A	N/A	N/A	N/A	N/A	N/A	N/A	N/A	N/A	N/A	N/A	N/A	N/A	N/A	N/A	N/A
SAG	0.481405705	0.430154909	0.562949195	0.491503	0.0669705	0.628172784	0.583182711	0.505181976	0.572179	0.0622294	0.548965992	0.510748259	0.478793379	0.512836	0.0351329	0.454342776	0.361136317	0.570821918	0.4621	0.105058	0.0777323282	0.141377292	0.257319182	0.15881	0.0910537	0.345525682	0.469610338	0.50626431	0.440467	0.0842392	0.138878406	0.0306945833	0.0964155485	0.0886628	0.054507	0.370699315	0.33520885	0.403544942	0.369818	0.0341766
SA	8.94660373	8.86548043	7.53880628	8.4503	0.790415	9.4174204	7.68504912	9.89364529	8.9987	1.16231	9.71696481	8.75042786	7.8993219	8.7889	0.909432	11.9173833	12.2638667	11.4393231	11.8735	0.414018	7.19857059	7.14145533	8.85381289	7.73128	0.972562	10.4541332	9.9610338	10.9217714	10.4456	0.480425	11.7133184	8.57189686	9.89510655	10.0601	1.5772	16.7612783	15.8636476	16.1908303	16.2719	0.454276
Phe	5721.26	6518.296	6078.23214	6105.93	399.239	4868.2823	4917.5442	4632.5053	4806.11	152.351	8882.83861	8577.91045	8642.87994	8701.21	160.615	11782.4536	9503.63785	8952.31668	10079.5	1500.37	7160.01566	7230.04292	7306.87893	7232.31	73.4579	11787.8411	13414.9702	11443.7036	12215.5	1052.92	8009.9024	7655.96642	7881.05762	7848.98	179.136	10315.2521	9870.57486	9290.24587	9825.36	513.997
t-CA	N/A	N/A	N/A	N/A	N/A	N/A	N/A	N/A	N/A	N/A	N/A	N/A	N/A	N/A	N/A	N/A	N/A	N/A	N/A	N/A	N/A	N/A	N/A	N/A	N/A	N/A	N/A	N/A	N/A	N/A	N/A	N/A	N/A	N/A	N/A	N/A	N/A	N/A	N/A	N/A
ST	N/A	N/A	N/A	N/A	N/A	N/A	N/A	N/A	N/A	N/A	N/A	N/A	N/A	N/A	N/A	N/A	N/A	N/A	N/A	N/A	N/A	N/A	N/A	N/A	N/A	N/A	N/A	N/A	N/A	N/A	N/A	N/A	N/A	N/A	N/A	N/A	N/A	N/A	N/A	N/A
5DS	N/A	N/A	N/A	N/A	N/A	N/A	N/A	N/A	N/A	N/A	N/A	N/A	N/A	N/A	N/A	N/A	N/A	N/A	N/A	N/A	N/A	N/A	N/A	N/A	N/A	N/A	N/A	N/A	N/A	N/A	N/A	N/A	N/A	N/A	N/A	N/A	N/A	N/A	N/A	N/A

## Sheet: Supplementary Table5
Table S5 Enriched DEGs in S606 clusters.KEGG pathways and GO terms enriched in heat-tolerant strain S606 (FDR < 0.05).
number	wide.res.S606H0a	wide.res.S606H0b	wide.res.S606H0c	wide.res.S606H2a	wide.res.S606H2b	wide.res.S606H2c	wide.res.S606H4a	wide.res.S606H4b	wide.res.S606H4c	wide.res.S606H6a	wide.res.S606H6b	wide.res.S606H6c	wide.res.S606H12a	wide.res.S606H12b	wide.res.S606H12c	wide.res.S606H24a	wide.res.S606H24b	wide.res.S606H24c	wide.res.gene	wide.res.cluster	long.res.cluster	long.res.gene	long.res.cell_type	long.res.norm_value	long.res.cluster_name	type	geneMode	geneType
1	0.240328	0.668567	-0.0317882	-0.957636	-0.699867	-1.22549	1.59487	-1.01889	0.928706	0.230404	-1.81557	-0.255865	0.976153	-1.51428	0.599092	1.20664	0.747376	0.327247	NewGene_992	1	1	NewGene_992	S606H0a	0.240328	cluster 1 (614)	kmeans	none	none
2	-1.25205	-0.312388	0.433547	-1.16159	-0.50057	-0.638976	0.281086	-1.6921	-0.845989	1.15241	-0.172127	-0.209991	-0.579583	0.776334	0.141443	1.27601	1.52539	1.77915	FLE02L07Gene009450	1	1	FLE02L07Gene009450	S606H0a	-1.25205	cluster 1 (614)	kmeans	none	none
3	-0.732946	-0.283025	0.140402	-0.82083	0.0438639	-0.346335	-0.78089	-0.807421	-0.0976986	0.305193	-1.80561	-0.406012	0.00729036	-0.464499	0.766207	2.33844	1.76646	1.17741	FLE02L07Gene011954	1	1	FLE02L07Gene011954	S606H0a	-0.732946	cluster 1 (614)	kmeans	none	none
4	-0.807382	-0.503073	-0.626125	-0.100339	-0.532339	-1.77749	-0.0463671	0.190668	0.318448	0.590315	0.00012927	-1.07891	-0.252609	-0.126877	0.541403	2.89386	1.35955	-0.0428526	NewGene_1320	1	1	NewGene_1320	S606H0a	-0.807382	cluster 1 (614)	kmeans	none	none
5	-0.40707	-0.405142	-0.406687	-0.406138	-0.330277	-0.23731	-0.286028	-0.406114	-0.178238	-0.360332	-0.316417	0.0655481	-0.404993	-0.40463	-0.354691	1.29054	3.67774	-0.12976	FLE02L07Gene007403	1	1	FLE02L07Gene007403	S606H0a	-0.40707	cluster 1 (614)	kmeans	none	none
6	-1.16741	1.83702	-0.010625	-0.420095	-1.36395	-0.347845	0.315134	-0.677037	1.3105	-0.760956	-0.875539	-1.75356	0.238482	1.0295	0.22636	0.500991	0.686961	1.23207	NewGene_2715	1	1	NewGene_2715	S606H0a	-1.16741	cluster 1 (614)	kmeans	none	none
7	-1.49005	0.816313	0.750457	-0.992644	-0.559828	1.0334	0.345266	-0.0330694	0.793713	-0.732339	-0.702928	-1.98142	-0.576239	0.979225	-0.834305	1.05592	1.29826	0.830276	FLE02L07Gene005388	1	1	FLE02L07Gene005388	S606H0a	-1.49005	cluster 1 (614)	kmeans	none	none
8	-0.455802	0.322581	-1.85649	-0.274266	-0.634449	-1.10861	0.429219	2.13426	0.410585	0.119697	-0.0412188	0.429232	0.859088	-1.56648	1.15577	-0.0391183	-0.914318	1.03033	FLE02L07Gene001907	1	1	FLE02L07Gene001907	S606H0a	-0.455802	cluster 1 (614)	kmeans	none	none
9	0.462706	-0.954275	-1.44028	-1.55783	-0.500579	-0.106532	0.228328	1.37683	-0.503162	0.757708	-0.553349	-0.310133	0.16534	-0.188657	2.62538	0.552079	-0.606801	0.55323	FLE02L07Gene000146	1	1	FLE02L07Gene000146	S606H0a	0.462706	cluster 1 (614)	kmeans	none	none
10	-0.420454	-0.934942	-1.67605	0.00539778	-1.33381	-1.42049	-0.649647	1.10415	0.205151	1.08838	-0.181598	-0.213021	0.890903	0.756381	2.0307	-0.300443	0.159703	0.889685	FLE02L07Gene001198	1	1	FLE02L07Gene001198	S606H0a	-0.420454	cluster 1 (614)	kmeans	none	none
11	-0.462191	-1.23394	-0.439644	0.0996208	-2.01303	-1.41744	0.659599	0.651228	-1.00717	0.991894	-0.401268	-0.0984871	0.133217	0.68861	0.607282	0.515529	0.611953	2.11424	FLE02L07Gene000778	1	1	FLE02L07Gene000778	S606H0a	-0.462191	cluster 1 (614)	kmeans	none	none
12	-1.28566	-1.29165	-0.674317	-0.354878	-1.85981	-1.07521	-0.0253388	1.10771	-0.160492	-0.110738	-0.279321	-0.188819	0.95662	1.01456	0.784913	0.908792	0.763029	1.77061	FLE02L07Gene004209	1	1	FLE02L07Gene004209	S606H0a	-1.28566	cluster 1 (614)	kmeans	none	none
13	-0.539582	-1.31883	-0.868767	-0.23164	-0.190493	-1.56354	0.334096	1.22698	-0.41021	0.139287	-0.597462	-0.584968	0.238105	1.67222	1.01643	-0.779018	0.316594	2.1408	FLE02L07Gene004442	1	1	FLE02L07Gene004442	S606H0a	-0.539582	cluster 1 (614)	kmeans	none	none
14	-0.912381	-1.82483	-1.01893	-0.0225525	-0.33822	-0.975439	0.842315	1.8549	-1.14222	-0.297787	-0.424032	0.0882755	1.22546	0.851546	0.64742	0.0150937	-0.100146	1.53153	FLE02L07Gene002254	1	1	FLE02L07Gene002254	S606H0a	-0.912381	cluster 1 (614)	kmeans	none	none
15	-0.816924	-0.345672	-0.643945	-0.00375235	-1.67532	-1.6212	1.40327	0.687956	-0.222963	-0.610731	-1.59971	0.366806	0.296065	0.836162	0.827865	1.23575	1.05788	0.828452	NewGene_1604	1	1	NewGene_1604	S606H0a	-0.816924	cluster 1 (614)	kmeans	none	none
16	-1.02838	-1.24275	-0.409304	-0.906705	-0.78317	-0.848492	1.35711	0.861211	0.283172	0.0112452	-1.74676	0.180736	-0.098696	-0.388084	1.55131	0.693013	1.501	1.01355	NewGene_3190	1	1	NewGene_3190	S606H0a	-1.02838	cluster 1 (614)	kmeans	none	none
17	-1.05974	-0.991785	-0.527797	-0.456185	-1.02833	-1.47365	-0.0808787	0.973814	-0.761563	0.0346917	-0.938609	-0.0219439	1.30727	-0.162127	1.24054	1.42343	1.63376	0.889107	NewGene_2340	1	1	NewGene_2340	S606H0a	-1.05974	cluster 1 (614)	kmeans	none	none
18	-0.706947	-0.594565	1.36069	-1.31546	-0.786206	-0.871386	-0.698337	0.316406	-0.712421	-1.23463	-0.635798	0.617934	0.364485	0.578545	1.60806	1.38318	-0.320469	1.64692	FLE02L07Gene010157	1	1	FLE02L07Gene010157	S606H0a	-0.706947	cluster 1 (614)	kmeans	none	none
19	-0.122084	-1.10039	-1.08755	-0.666435	-1.04917	-1.04546	-0.201169	-0.862443	-1.11054	-0.0213561	-0.0246934	0.425033	1.17754	0.173672	1.14372	2.10544	1.01168	1.25421	FLE02L07Gene002657	1	1	FLE02L07Gene002657	S606H0a	-0.122084	cluster 1 (614)	kmeans	none	none
20	-0.8764	-1.25277	-1.44201	-1.00476	-1.01402	-0.239638	-0.170427	-0.770731	-0.687089	0.598489	0.0040251	0.508475	1.39536	0.48843	0.339473	1.39072	0.731327	2.00155	FLE02L07Gene009239	1	1	FLE02L07Gene009239	S606H0a	-0.8764	cluster 1 (614)	kmeans	none	none
21	-1.24642	-1.36069	-0.856723	-0.153342	-0.742143	-0.33187	0.842647	-0.956874	-0.613689	-0.71414	0.310954	-0.603853	0.931568	0.35928	0.717322	1.51802	0.681137	2.21882	FLE02L07Gene000606	1	1	FLE02L07Gene000606	S606H0a	-1.24642	cluster 1 (614)	kmeans	none	none
22	-1.19971	-0.411455	-0.635978	-1.1121	-0.303307	-0.333435	1.07835	-0.446229	-1.96241	-0.569092	0.817601	0.646817	0.299535	-0.318457	0.50494	1.33595	0.501663	2.10731	FLE02L07Gene003504	1	1	FLE02L07Gene003504	S606H0a	-1.19971	cluster 1 (614)	kmeans	none	none
23	1.13283	-0.486514	-0.601846	0.757678	-0.396478	-1.69614	0.173243	0.505818	-1.45653	0.894235	-1.21771	-0.985764	0.135314	0.655283	0.301989	-0.456919	0.551458	2.19005	FLE02L07Gene006277	1	1	FLE02L07Gene006277	S606H0a	1.13283	cluster 1 (614)	kmeans	none	none
24	-0.705852	0.15621	-0.494734	1.009	-1.0822	-1.42367	-0.0897939	-0.0940231	-0.702362	-0.400439	-0.506546	-1.50972	0.226539	0.757804	1.1949	0.33729	0.919995	2.40761	FLE02L07Gene008326	1	1	FLE02L07Gene008326	S606H0a	-0.705852	cluster 1 (614)	kmeans	none	none
25	-0.260552	-0.533015	0.517328	0.438871	-1.13874	-1.94481	-0.58409	0.329095	0.168181	-0.0419676	-1.01206	-1.08363	0.0869148	1.07713	1.18583	0.612255	-0.153078	2.33634	FLE02L07Gene010328	1	1	FLE02L07Gene010328	S606H0a	-0.260552	cluster 1 (614)	kmeans	none	none
26	-0.174675	-0.646141	0.152644	0.153913	-0.697816	-1.58164	0.100783	0.590054	-0.960244	0.600974	0.0141467	-0.723007	-0.0760366	1.64657	-0.00897239	0.238426	-1.26874	2.63976	FLE02L07Gene001432	1	1	FLE02L07Gene001432	S606H0a	-0.174675	cluster 1 (614)	kmeans	none	none
27	-0.0969608	-0.180779	-0.336304	1.26353	-1.14192	-1.51883	0.325958	0.663077	-1.09181	-0.732936	0.570552	-1.01661	-0.28758	0.770455	0.590016	0.137477	-0.506427	2.58911	FLE02L07Gene005555	1	1	FLE02L07Gene005555	S606H0a	-0.0969608	cluster 1 (614)	kmeans	none	none
28	-0.4098	-0.857738	-0.207774	0.67156	-1.52159	-1.0408	-0.22254	1.43195	-1.2403	-0.666388	0.916776	-0.640072	0.477382	1.10221	-0.281194	-0.174345	0.389525	2.27314	FLE02L07Gene007344	1	1	FLE02L07Gene007344	S606H0a	-0.4098	cluster 1 (614)	kmeans	none	none
29	-0.321069	-0.41977	-0.466736	0.582498	-0.926143	-0.776824	1.97869	-0.0460592	-0.645986	-0.379836	-0.503266	-1.7621	0.179483	2.11662	0.566088	-0.599531	0.137875	1.28607	FLE02L07Gene010341	1	1	FLE02L07Gene010341	S606H0a	-0.321069	cluster 1 (614)	kmeans	none	none
30	-0.252193	0.336572	-0.0506062	-0.17516	-1.39524	-1.35792	1.27456	0.153713	-1.26137	-0.115431	-0.507214	-1.43922	1.39069	1.96904	0.711632	-0.331936	0.0565249	0.993563	FLE02L07Gene010348	1	1	FLE02L07Gene010348	S606H0a	-0.252193	cluster 1 (614)	kmeans	none	none
31	-0.631751	-0.0606181	-0.79459	0.974827	-1.47187	-1.15238	1.77125	0.316833	-1.56853	0.0868807	9.91923e-05	-1.19061	0.667918	1.30348	0.912055	-0.592493	0.559415	0.870097	FLE02L07Gene006102	1	1	FLE02L07Gene006102	S606H0a	-0.631751	cluster 1 (614)	kmeans	none	none
32	-1.17742	-1.2594	-0.852157	0.822303	-1.29075	-0.815862	1.53085	0.348015	-0.793295	-0.0720238	-0.453335	-1.17742	0.595005	1.3614	1.21182	0.108185	1.16094	0.753139	FLE02L07Gene009120	1	1	FLE02L07Gene009120	S606H0a	-1.17742	cluster 1 (614)	kmeans	none	none
33	-1.35367	-0.674527	-0.721043	0.529606	-0.941871	-1.05167	1.19206	0.178314	-0.984822	0.219172	-0.140813	-0.932908	0.151963	0.984456	0.8124	-0.518214	0.803871	2.4477	FLE02L07Gene000831	1	1	FLE02L07Gene000831	S606H0a	-1.35367	cluster 1 (614)	kmeans	none	none
34	-0.804973	0.811479	-0.162293	-0.396838	-0.295032	-0.855852	0.174882	-1.25365	-0.513747	0.237297	-0.455475	-2.0524	0.483743	1.33704	0.316963	0.153548	0.990194	2.28511	FLE02L07Gene007064	1	1	FLE02L07Gene007064	S606H0a	-0.804973	cluster 1 (614)	kmeans	none	none
35	-0.119398	0.0486934	0.0340341	-0.830851	-0.267577	-1.47755	-1.23517	-0.99366	-0.651549	-0.0728525	0.553704	-0.979628	0.707075	1.28703	-0.240218	0.614118	1.23273	2.39106	FLE02L07Gene010718	1	1	FLE02L07Gene010718	S606H0a	-0.119398	cluster 1 (614)	kmeans	none	none
36	-0.0908454	0.482242	0.546706	-0.329402	-0.725594	-1.58005	-0.352602	-0.0159479	-0.887759	-0.311339	-0.625821	-1.39881	0.317574	0.211142	0.383018	-0.0208068	2.14569	2.25261	FLE02L07Gene008704	1	1	FLE02L07Gene008704	S606H0a	-0.0908454	cluster 1 (614)	kmeans	none	none
37	-0.185765	0.206243	0.520631	-0.781712	-0.984258	-1.91139	-0.554866	-0.538967	-1.37332	0.222095	-0.597582	-0.540047	0.698305	0.7352	1.0422	0.70297	1.82672	1.51354	FLE02L07Gene010918	1	1	FLE02L07Gene010918	S606H0a	-0.185765	cluster 1 (614)	kmeans	none	none
38	-0.58525	0.40756	0.00536531	-0.796741	-1.16456	-1.39755	-0.640661	-0.102259	0.221859	0.406897	-0.655095	-0.494284	-0.615118	0.275545	-0.195282	0.857674	2.3103	2.1616	FLE02L07Gene006529	1	1	FLE02L07Gene006529	S606H0a	-0.58525	cluster 1 (614)	kmeans	none	none
39	-0.542854	-0.704716	-2.08696	-0.473229	-0.906964	-0.524523	0.660596	0.470928	0.317559	-0.520097	-0.466917	-0.846927	0.150539	0.895492	0.180568	0.715712	1.38283	2.29896	FLE02L07Gene000044	1	1	FLE02L07Gene000044	S606H0a	-0.542854	cluster 1 (614)	kmeans	none	none
40	-0.986568	-1.01637	-1.25384	-0.141494	-1.17196	-1.32062	0.965145	0.386023	-1.01518	0.156049	0.0446359	-0.225686	0.724941	0.00199879	0.655866	0.480098	1.83089	1.88608	FLE02L07Gene002180	1	1	FLE02L07Gene002180	S606H0a	-0.986568	cluster 1 (614)	kmeans	none	none
41	-0.827249	-0.91735	-0.679788	-0.0911093	-0.931769	-1.78481	0.316633	0.628498	0.21062	-0.448307	0.107851	-1.09165	0.159759	0.142711	0.340196	0.829873	2.09374	1.94216	FLE02L07Gene006442	1	1	FLE02L07Gene006442	S606H0a	-0.827249	cluster 1 (614)	kmeans	none	none
42	-1.23501	-0.728623	0.0650296	-0.0832308	-0.869342	-1.1024	-0.255647	0.0553137	0.0652547	0.929497	-0.977947	-0.792332	0.351943	0.0718202	0.595487	0.426598	0.380269	3.10333	NewGene_2139	1	1	NewGene_2139	S606H0a	-1.23501	cluster 1 (614)	kmeans	none	none
43	-0.685251	-0.150485	-0.392652	-0.16465	-1.2303	-1.28747	0.231035	-0.532254	-0.822191	0.392616	-1.02082	-1.10741	0.998863	0.563415	0.926472	0.809063	1.07856	2.39346	FLE02L07Gene000120	1	1	FLE02L07Gene000120	S606H0a	-0.685251	cluster 1 (614)	kmeans	none	none
44	-0.724454	-0.536433	-0.570693	-0.221763	-1.01992	-1.16613	-0.320359	-0.42587	-0.882463	0.823251	-0.925058	-0.388436	1.04686	0.405865	0.462482	0.971679	0.681872	2.78957	FLE02L07Gene001539	1	1	FLE02L07Gene001539	S606H0a	-0.724454	cluster 1 (614)	kmeans	none	none
45	-1.41681	0.134182	0.141762	-0.122784	-1.94294	-1.65707	0.332872	0.00233732	0.471955	0.646875	-1.27646	-0.639065	0.870058	0.59235	0.500368	0.552804	1.30946	1.5001	NewGene_1448	1	1	NewGene_1448	S606H0a	-1.41681	cluster 1 (614)	kmeans	none	none
46	-0.640698	0.280304	-0.394327	-0.810406	-1.64214	-1.62437	0.596004	-0.339428	0.274748	1.3322	-1.44343	-0.608417	0.707189	0.447114	0.380254	0.553094	1.20218	1.73014	FLE02L07Gene006888	1	1	FLE02L07Gene006888	S606H0a	-0.640698	cluster 1 (614)	kmeans	none	none
47	-1.00677	-1.37785	-0.965851	-0.331053	-0.546105	-1.53474	-0.645118	0.405293	-0.427927	0.199187	0.0139262	0.20588	-0.0418936	0.225551	0.976761	1.13372	1.44258	2.27441	FLE02L07Gene002295	1	1	FLE02L07Gene002295	S606H0a	-1.00677	cluster 1 (614)	kmeans	none	none
48	-1.28622	-1.13877	-0.769047	-0.0888654	-0.89541	-1.34542	-0.231395	-0.36883	-0.950694	0.343963	0.67905	-0.254096	0.793135	0.299406	0.312368	1.21975	1.73809	1.94299	FLE02L07Gene002860	1	1	FLE02L07Gene002860	S606H0a	-1.28622	cluster 1 (614)	kmeans	none	none
49	-0.923607	-1.42112	-1.34548	-0.013701	-0.603291	-0.962567	0.00959041	0.0328668	-1.06083	0.131004	-0.0847645	-0.307674	0.803446	0.355151	0.776681	0.862643	1.31713	2.43453	FLE02L07Gene004737	1	1	FLE02L07Gene004737	S606H0a	-0.923607	cluster 1 (614)	kmeans	none	none
50	-1.40442	-1.37191	-1.622	-0.13754	-0.328716	-1.26415	-0.132641	0.00105119	-0.0168978	0.212425	-0.664584	0.283012	1.12618	0.479678	0.543697	1.21712	1.23393	1.84576	FLE02L07Gene004792	1	1	FLE02L07Gene004792	S606H0a	-1.40442	cluster 1 (614)	kmeans	none	none
51	-1.53184	-1.16152	-0.791268	-0.18225	-0.599584	-1.29864	-0.367267	0.478462	0.290985	1.28963	-0.464388	-0.945072	-0.188761	0.87767	0.442654	0.936172	1.20001	2.01502	FLE02L07Gene000832	1	1	FLE02L07Gene000832	S606H0a	-1.53184	cluster 1 (614)	kmeans	none	none
52	-1.18529	-0.830022	-0.880383	-0.264662	-0.924857	-1.16839	-0.320142	-0.359552	-0.572652	1.11749	-0.654441	-0.726181	0.539927	1.23009	0.4969	1.09268	1.6082	1.80127	FLE02L07Gene002082	1	1	FLE02L07Gene002082	S606H0a	-1.18529	cluster 1 (614)	kmeans	none	none
53	-1.5384	-1.3389	-0.418771	-0.546144	0.280732	-1.35226	0.380264	0.106136	-0.678038	1.19121	-0.12122	-0.878844	0.289315	0.258735	0.462937	0.311185	1.19404	2.39801	FLE02L07Gene011528	1	1	FLE02L07Gene011528	S606H0a	-1.5384	cluster 1 (614)	kmeans	none	none
54	-1.27031	-1.21173	-0.990619	0.378596	-0.745727	-1.24049	0.335516	0.0357881	-0.583078	0.899102	-0.179059	-0.549758	0.66673	0.59382	0.274727	0.129242	0.671194	2.78605	FLE02L07Gene001276	1	1	FLE02L07Gene001276	S606H0a	-1.27031	cluster 1 (614)	kmeans	none	none
55	-1.28128	-1.37313	-0.663957	-0.481381	-0.918851	-1.45031	0.151473	0.0580606	0.0607888	1.52582	-0.449144	-0.206309	0.725802	0.497208	0.0928388	0.620073	0.739345	2.35296	FLE02L07Gene001826	1	1	FLE02L07Gene001826	S606H0a	-1.28128	cluster 1 (614)	kmeans	none	none
56	-1.96213	-0.383608	-0.73113	0.73913	-0.655415	-1.35812	0.216933	-0.504379	-1.093	0.999278	-0.0507369	-0.89286	0.257192	1.02508	0.868003	0.701864	1.37118	1.45272	FLE02L07Gene004725	1	1	FLE02L07Gene004725	S606H0a	-1.96213	cluster 1 (614)	kmeans	none	none
57	-1.67501	-0.657513	-1.45971	0.668151	0.125739	-1.2955	0.208313	-0.53954	-0.39193	0.629615	-0.0312016	-0.661818	0.00266256	0.791349	-0.39669	1.43052	1.47195	1.78061	FLE02L07Gene004409	1	1	FLE02L07Gene004409	S606H0a	-1.67501	cluster 1 (614)	kmeans	none	none
58	0.262989	-0.0509415	-0.110611	-0.183191	-0.220401	-1.77797	0.554469	0.64153	-1.73253	1.23027	0.595542	-1.00656	-1.31641	-0.760395	1.13972	0.4599	0.561928	1.71268	FLE02L07Gene007793	1	1	FLE02L07Gene007793	S606H0a	0.262989	cluster 1 (614)	kmeans	none	none
59	0.268025	-0.148289	0.469	0.036412	-0.719028	-2.74902	1.23232	-0.177143	-1.67396	0.774129	0.0444162	-0.636355	0.338653	0.348742	-0.0523152	0.637159	0.459148	1.5481	FLE02L07Gene005458	1	1	FLE02L07Gene005458	S606H0a	0.268025	cluster 1 (614)	kmeans	none	none
60	-0.749981	-0.344016	-0.542072	0.287716	0.271456	-2.41145	-1.09694	-0.419739	-1.15445	0.99415	0.254662	-0.11657	0.898096	0.197822	1.699	0.598112	0.165393	1.46881	FLE02L07Gene005415	1	1	FLE02L07Gene005415	S606H0a	-0.749981	cluster 1 (614)	kmeans	none	none
61	-0.4244	-0.588946	-0.137868	0.124422	1.03011	-1.70673	-0.107647	-0.667631	-1.36942	1.58046	-0.95904	-1.13183	0.10699	0.589074	1.69539	-0.0421393	0.704448	1.30476	FLE02L07Gene009208	1	1	FLE02L07Gene009208	S606H0a	-0.4244	cluster 1 (614)	kmeans	none	none
62	-0.842022	-0.844045	-0.021979	1.04476	0.101759	-1.77436	-0.106866	-0.0960441	-1.81329	0.672667	-0.483136	-0.937937	0.514576	1.65535	1.14602	-0.191526	0.717725	1.25835	FLE02L07Gene005070	1	1	FLE02L07Gene005070	S606H0a	-0.842022	cluster 1 (614)	kmeans	none	none
63	0.923655	1.0588	-0.333229	0.117139	-0.679221	0.329318	0.431674	-0.280465	-2.50646	0.897044	-0.514562	-0.784969	1.31151	-0.0931532	0.919198	-1.70607	0.771179	0.138603	FLE02L07Gene004655	1	1	FLE02L07Gene004655	S606H0a	0.923655	cluster 1 (614)	kmeans	none	none
64	0.707067	1.22419	-0.206806	0.312629	0.649639	-0.50719	-0.063395	-0.514233	-1.89298	-0.752368	-0.623753	-0.237548	0.218451	-0.0509065	2.18945	-1.8635	0.651792	0.759456	FLE02L07Gene002103	1	1	FLE02L07Gene002103	S606H0a	0.707067	cluster 1 (614)	kmeans	none	none
65	-0.151131	2.53392	0.838668	0.983369	-1.10329	-1.15648	0.280833	-0.267041	-0.971228	-0.697469	-1.15386	-0.908613	0.761235	0.0635157	1.2192	-0.280373	0.476509	-0.467769	FLE02L07Gene001116	1	1	FLE02L07Gene001116	S606H0a	-0.151131	cluster 1 (614)	kmeans	none	none
66	1.00789	2.50956	0.258008	0.37941	-1.3351	-0.962522	0.500486	-0.503607	-1.11637	-0.85832	-1.16892	-1.15953	1.00654	0.205447	0.46065	0.133615	0.517406	0.125352	FLE02L07Gene009610	1	1	FLE02L07Gene009610	S606H0a	1.00789	cluster 1 (614)	kmeans	none	none
67	0.742132	2.61845	0.623295	-0.0909637	-1.32249	-1.20814	0.683522	-0.285017	-1.01481	-0.110998	-1.34243	-0.957293	0.806894	0.307035	0.695778	-0.55933	0.365782	0.0485758	FLE02L07Gene007046	1	1	FLE02L07Gene007046	S606H0a	0.742132	cluster 1 (614)	kmeans	none	none
68	0.767235	1.7945	0.626322	1.18284	-0.646186	0.00586731	0.0471894	-0.909179	-0.965597	-0.76593	-1.05839	-1.37543	0.818683	-0.420097	1.90635	-0.232605	0.239307	-1.01489	FLE02L07Gene005079	1	1	FLE02L07Gene005079	S606H0a	0.767235	cluster 1 (614)	kmeans	none	none
69	0.418017	-0.0299204	-0.00734495	0.674114	-0.600661	-1.01189	0.269044	0.663531	-1.83453	-0.428652	-1.42201	-0.845223	0.0547197	0.290766	2.73008	0.483039	-0.0438573	0.640779	FLE02L07Gene007391	1	1	FLE02L07Gene007391	S606H0a	0.418017	cluster 1 (614)	kmeans	none	none
70	-0.152482	0.657901	-0.0145687	1.35567	-0.257016	-1.48259	1.16603	-0.618856	-1.70162	-0.571018	-1.31672	-0.687723	0.946595	0.336164	1.79684	-0.594862	0.443694	0.694562	FLE02L07Gene006297	1	1	FLE02L07Gene006297	S606H0a	-0.152482	cluster 1 (614)	kmeans	none	none
71	-0.258943	0.59338	-0.565485	0.941099	-1.57525	-1.09114	0.836182	-0.327315	-1.23435	-0.177608	-1.43664	-1.12553	1.30179	0.599219	1.61194	0.332589	0.731026	0.845042	FLE02L07Gene010237	1	1	FLE02L07Gene010237	S606H0a	-0.258943	cluster 1 (614)	kmeans	none	none
72	-0.182987	1.07805	0.0447501	0.74445	-1.64239	-1.365	0.917628	0.205291	-1.16337	-0.00192683	-1.66312	-0.929755	1.27217	0.413248	1.66654	-0.00733293	0.486426	0.127311	FLE02L07Gene001496	1	1	FLE02L07Gene001496	S606H0a	-0.182987	cluster 1 (614)	kmeans	none	none
73	0.0953115	1.20521	-0.408213	1.01959	-1.56022	-1.33503	0.602732	-0.126874	-1.11347	-0.193105	-1.5538	-0.98556	1.11533	0.414375	1.72521	0.106224	0.794384	0.197911	FLE02L07Gene011027	1	1	FLE02L07Gene011027	S606H0a	0.0953115	cluster 1 (614)	kmeans	none	none
74	-0.0105301	1.36318	0.160891	0.918018	-1.409	-1.42547	0.902995	-0.107182	-1.23411	-0.321467	-1.10203	-1.20831	1.11365	0.935658	1.61091	-0.401207	0.44866	-0.234664	FLE02L07Gene001077	1	1	FLE02L07Gene001077	S606H0a	-0.0105301	cluster 1 (614)	kmeans	none	none
75	0.253308	0.119394	0.718939	0.73932	0.176026	-2.0118	-0.446277	0.00935439	-1.66523	0.637235	-1.61527	-0.089579	1.63343	-0.505004	1.36797	-0.229713	-0.0583782	0.966278	FLE02L07Gene005370	1	1	FLE02L07Gene005370	S606H0a	0.253308	cluster 1 (614)	kmeans	none	none
76	0.716695	1.28193	0.817671	0.776979	-1.19917	-1.16965	0.384657	0.226951	-1.43764	-0.245816	-1.43522	-1.1128	1.55255	0.0572086	1.48378	-0.67515	0.173374	-0.196354	FLE02L07Gene005317	1	1	FLE02L07Gene005317	S606H0a	0.716695	cluster 1 (614)	kmeans	none	none
77	0.414913	1.20963	0.810566	0.168871	-1.80981	-1.34506	0.471016	0.272695	-1.11967	0.61276	-1.73275	-1.06397	1.12727	0.967972	1.09429	-0.310662	0.0604374	0.171491	FLE02L07Gene002576	1	1	FLE02L07Gene002576	S606H0a	0.414913	cluster 1 (614)	kmeans	none	none
78	0.806447	0.333933	0.677599	0.660886	-1.38749	-0.767923	0.841287	0.489423	-1.6079	-0.0391657	-1.76062	-1.11839	1.05175	0.165453	1.47794	-0.619064	-0.282111	1.07794	FLE02L07Gene007762	1	1	FLE02L07Gene007762	S606H0a	0.806447	cluster 1 (614)	kmeans	none	none
79	-0.294436	0.867815	0.993264	-0.113069	-1.05529	-1.96185	1.24768	-0.0712222	-1.35712	0.63292	-1.00105	-1.02225	1.1572	0.224928	1.18692	-0.011659	-0.542633	1.11985	FLE02L07Gene010246	1	1	FLE02L07Gene010246	S606H0a	-0.294436	cluster 1 (614)	kmeans	none	none
80	0.341906	0.597107	-0.178738	0.407943	-1.21937	-1.17763	0.405013	-1.00184	-1.81629	-0.302273	-0.333096	-1.06134	1.20608	0.90457	1.43824	-0.403799	1.70869	0.484834	FLE02L07Gene004642	1	1	FLE02L07Gene004642	S606H0a	0.341906	cluster 1 (614)	kmeans	none	none
81	0.437086	0.57496	-0.308288	-0.221435	-0.972179	-1.09078	0.549338	-0.874844	-1.55855	-0.922314	-0.420312	-0.885087	1.32016	0.424404	1.8154	0.283008	1.89517	-0.0457341	FLE02L07Gene001367	1	1	FLE02L07Gene001367	S606H0a	0.437086	cluster 1 (614)	kmeans	none	none
82	0.0737629	0.214589	-0.719016	-0.11615	-1.12488	-0.225744	0.877679	-1.12225	-1.38681	-0.655794	-0.342103	-1.17687	0.94312	1.10562	1.90347	-0.055997	1.86418	-0.0568004	FLE02L07Gene005675	1	1	FLE02L07Gene005675	S606H0a	0.0737629	cluster 1 (614)	kmeans	none	none
83	0.755474	1.24177	-0.193325	-0.312646	-1.00718	-0.876728	0.718548	-0.992921	-1.19187	-0.571707	0.181687	-1.49776	0.886496	0.815456	1.65014	-0.602344	1.5961	-0.599179	FLE02L07Gene008593	1	1	FLE02L07Gene008593	S606H0a	0.755474	cluster 1 (614)	kmeans	none	none
84	0.598681	1.46514	-0.226259	-0.413581	-0.325543	-0.729859	0.42755	-1.43506	-1.65994	-0.362335	-0.716579	-1.41233	0.794038	0.450462	0.977863	0.179098	2.0075	0.381152	FLE02L07Gene003727	1	1	FLE02L07Gene003727	S606H0a	0.598681	cluster 1 (614)	kmeans	none	none
85	1.09366	1.44828	0.58903	-0.301172	-1.1639	-1.23622	0.747609	-0.89502	-1.73294	-0.329759	-0.975865	-1.20906	0.896282	0.291752	0.970365	0.0563054	1.13441	0.616248	FLE02L07Gene001314	1	1	FLE02L07Gene001314	S606H0a	1.09366	cluster 1 (614)	kmeans	none	none
86	0.9403	0.756934	0.266776	0.358555	-0.450825	-1.20739	-0.426751	-1.00197	-2.16536	-0.358517	-0.0161523	-1.39692	0.598813	0.758888	0.933797	0.244277	1.95345	0.212102	FLE02L07Gene002868	1	1	FLE02L07Gene002868	S606H0a	0.9403	cluster 1 (614)	kmeans	none	none
87	1.40185	1.24715	0.588621	-0.852807	-0.48579	-0.655099	-0.372091	-0.875242	-2.15484	-0.260256	-0.190212	-0.847708	0.0924215	0.341381	0.901411	-0.0378698	2.10431	0.0547702	FLE02L07Gene010447	1	1	FLE02L07Gene010447	S606H0a	1.40185	cluster 1 (614)	kmeans	none	none
88	0.88629	1.2502	0.589952	-0.472532	-1.19411	-1.02855	0.08768	-0.589194	-1.72033	-0.249268	-0.794406	-0.899235	0.457692	0.37918	1.22349	-0.0350446	2.21738	-0.109216	FLE02L07Gene004441	1	1	FLE02L07Gene004441	S606H0a	0.88629	cluster 1 (614)	kmeans	none	none
89	0.14588	1.13524	-0.420852	-0.0990011	-0.926722	-1.95365	-0.72661	0.845545	-0.538119	-0.506372	-0.861139	-0.92557	0.359664	0.744743	1.00067	0.186821	2.3868	0.152672	FLE02L07Gene010319	1	1	FLE02L07Gene010319	S606H0a	0.14588	cluster 1 (614)	kmeans	none	none
90	-0.757594	0.211921	-0.157719	0.548673	-1.07114	-1.4694	0.101293	-0.768691	-1.35072	0.146476	-1.08235	-1.03837	1.1957	0.947816	1.38385	1.11994	1.50657	0.533745	FLE02L07Gene002202	1	1	FLE02L07Gene002202	S606H0a	-0.757594	cluster 1 (614)	kmeans	none	none
91	0.0321082	0.206026	0.401311	0.0258398	-1.05179	-1.76218	-0.0406114	-0.350081	-1.91847	-0.167441	-0.315401	-1.15859	0.857348	1.10044	1.38042	0.353106	1.66943	0.738539	FLE02L07Gene006588	1	1	FLE02L07Gene006588	S606H0a	0.0321082	cluster 1 (614)	kmeans	none	none
92	-0.761062	0.205511	0.704313	0.717237	-1.42681	-1.63544	-0.289687	-0.0147911	-1.34064	-0.0294587	-0.42485	-1.09193	0.276214	0.792015	1.32508	0.305491	2.13018	0.558623	FLE02L07Gene005105	1	1	FLE02L07Gene005105	S606H0a	-0.761062	cluster 1 (614)	kmeans	none	none
93	-0.368302	0.829255	-0.190715	0.819741	-1.33672	-1.54363	-1.04328	-0.774681	-1.3571	0.366346	0.66891	-1.34516	0.534711	1.43436	0.665559	0.642923	1.30068	0.697104	NewGene_3189	1	1	NewGene_3189	S606H0a	-0.368302	cluster 1 (614)	kmeans	none	none
94	0.347964	0.554787	-0.268628	0.182207	-1.26227	-1.86143	1.31493	-0.406862	-1.61917	-0.751927	-0.34711	-1.0307	0.935718	0.733507	1.09134	0.176216	1.28194	0.929486	FLE02L07Gene006355	1	1	FLE02L07Gene006355	S606H0a	0.347964	cluster 1 (614)	kmeans	none	none
95	1.01876	0.298082	0.0718669	-0.205729	-1.89792	-1.06893	0.857522	0.18693	-2.00506	-0.226391	-0.353257	-1.29189	1.26492	0.42209	0.809237	0.140949	1.1211	0.857729	FLE02L07Gene002027	1	1	FLE02L07Gene002027	S606H0a	1.01876	cluster 1 (614)	kmeans	none	none
96	0.939529	0.998146	0.61857	0.0163584	-1.44114	-1.62048	0.200389	-0.783475	-1.86085	-0.129276	0.563628	-1.17871	0.799813	0.409289	0.44711	-0.130413	1.73001	0.421511	FLE02L07Gene001421	1	1	FLE02L07Gene001421	S606H0a	0.939529	cluster 1 (614)	kmeans	none	none
97	0.500305	1.49913	0.0813495	0.0298087	-1.76299	-1.57868	0.277361	-0.511014	-1.32372	-0.341632	0.138223	-1.3103	0.220061	0.165917	0.62544	0.679328	1.85938	0.752029	FLE02L07Gene007688	1	1	FLE02L07Gene007688	S606H0a	0.500305	cluster 1 (614)	kmeans	none	none
98	0.480562	-0.0812353	0.221577	-0.750162	-1.27695	-1.58721	-0.347991	-0.183132	-1.90886	-0.650651	0.707176	-0.708678	0.74587	0.647277	0.964079	0.871248	1.30302	1.55406	FLE02L07Gene007259	1	1	FLE02L07Gene007259	S606H0a	0.480562	cluster 1 (614)	kmeans	none	none
99	0.332965	0.815869	0.0897398	0.0308568	-1.90837	-1.39101	-0.302009	-0.046682	-1.51634	-0.950211	0.574004	-0.986241	0.07411	0.534249	0.742288	1.3736	1.49329	1.0399	FLE02L07Gene004757	1	1	FLE02L07Gene004757	S606H0a	0.332965	cluster 1 (614)	kmeans	none	none
100	0.773771	0.648056	1.35391	-0.755908	-1.1104	-1.10851	0.139629	-0.570132	-1.4445	0.348985	-0.673113	-1.73564	0.311699	1.35959	1.21541	0.286041	1.23223	-0.271137	FLE02L07Gene005546	1	1	FLE02L07Gene005546	S606H0a	0.773771	cluster 1 (614)	kmeans	none	none
101	0.363426	0.664694	1.03334	-0.155484	-0.999174	-2.11712	-0.0636578	-0.586133	-0.49399	1.07282	-1.01529	-1.69686	0.414435	0.776128	1.27648	0.00185882	1.32584	0.198684	FLE02L07Gene011255	1	1	FLE02L07Gene011255	S606H0a	0.363426	cluster 1 (614)	kmeans	none	none
102	0.493205	0.258452	0.989351	-0.302708	-0.385567	-1.17258	0.117522	-1.46865	-1.59149	-0.0511741	-0.850209	-0.872604	0.740551	1.01935	1.94639	-0.540823	1.48389	0.187096	FLE02L07Gene002743	1	1	FLE02L07Gene002743	S606H0a	0.493205	cluster 1 (614)	kmeans	none	none
103	0.304111	-0.0924222	1.72178	0.4377	-0.361309	-1.97503	0.417106	-0.400079	-0.737885	-0.0746989	-0.731595	-1.7612	-0.0927225	0.380841	0.927869	-0.434291	1.91865	0.553171	FLE02L07Gene001692	1	1	FLE02L07Gene001692	S606H0a	0.304111	cluster 1 (614)	kmeans	none	none
104	0.547774	-0.0050104	1.55384	0.799262	-0.216091	-1.38941	0.42689	0.320892	-1.94426	0.545445	-0.203437	-1.62384	-0.395044	0.452445	1.33355	-0.441149	1.18357	-0.945423	FLE02L07Gene002372	1	1	FLE02L07Gene002372	S606H0a	0.547774	cluster 1 (614)	kmeans	none	none
105	1.11359	0.143814	0.971806	0.863358	-1.06629	-1.97848	-0.112727	-0.468551	-1.2705	0.609176	0.213234	-1.55075	0.127863	1.03326	1.31873	-0.637361	1.00183	-0.311994	FLE02L07Gene004498	1	1	FLE02L07Gene004498	S606H0a	1.11359	cluster 1 (614)	kmeans	none	none
106	0.518713	0.993689	0.857611	0.952223	-2.53844	-0.817695	0.350091	-0.447046	-1.10112	-0.0981493	-0.0480719	-1.28863	0.0098045	0.227505	1.04928	0.126639	1.58256	-0.328954	FLE02L07Gene011925	1	1	FLE02L07Gene011925	S606H0a	0.518713	cluster 1 (614)	kmeans	none	none
107	0.419263	1.08684	0.0129392	0.0484171	-1.83793	-0.974007	0.115776	-0.0531137	-1.22498	0.464531	-0.268738	-1.72862	0.19809	0.71759	1.11129	0.251722	2.11285	-0.451922	FLE02L07Gene001253	1	1	FLE02L07Gene001253	S606H0a	0.419263	cluster 1 (614)	kmeans	none	none
108	0.679529	0.762484	0.560155	0.207013	-1.48316	-1.5634	0.0627597	-0.0808253	-1.28797	-0.416727	-0.176234	-0.887386	0.443324	0.646958	1.51437	-0.370233	2.15825	-0.768901	FLE02L07Gene006445	1	1	FLE02L07Gene006445	S606H0a	0.679529	cluster 1 (614)	kmeans	none	none
109	0.15861	0.9927	0.775081	0.689831	-1.54231	-1.73454	-0.241005	-0.556042	-0.694797	0.639649	-0.133439	-0.925097	0.344131	0.403773	0.606895	0.162098	2.28232	-1.22786	FLE02L07Gene010139	1	1	FLE02L07Gene010139	S606H0a	0.15861	cluster 1 (614)	kmeans	none	none
110	0.0446122	0.220364	0.849929	0.731548	-1.42774	-1.76023	0.695378	0.153843	-1.87253	0.505642	0.540196	-0.459368	-0.414818	-0.195527	0.756971	0.673267	1.90875	-0.950284	FLE02L07Gene009554	1	1	FLE02L07Gene009554	S606H0a	0.0446122	cluster 1 (614)	kmeans	none	none
111	0.930673	0.0542801	1.22483	0.0657471	-1.15457	-1.26224	-0.347272	-0.559081	-1.43439	-0.249657	0.905496	-0.798711	-0.187999	0.593364	1.91776	-0.0795444	1.52202	-1.14069	FLE02L07Gene000513	1	1	FLE02L07Gene000513	S606H0a	0.930673	cluster 1 (614)	kmeans	none	none
112	1.3244	0.16871	0.786633	0.37082	-1.58935	-1.41275	-0.416486	-0.1085	-1.20639	1.54802	0.648082	-1.37195	-1.07993	0.363166	1.17711	-0.0732084	0.951137	-0.079508	FLE02L07Gene005972	1	1	FLE02L07Gene005972	S606H0a	1.3244	cluster 1 (614)	kmeans	none	none
113	0.0410855	0.557492	1.24742	-0.118113	-2.31578	-1.67648	-0.179709	-0.193429	-0.210668	1.74287	-1.07313	-0.595665	0.279178	0.447763	0.191985	-0.0379223	0.648754	1.24434	FLE02L07Gene006206	1	1	FLE02L07Gene006206	S606H0a	0.0410855	cluster 1 (614)	kmeans	none	none
114	0.275234	0.473059	1.26746	-0.00961702	-1.70326	-1.18401	-0.844081	0.691595	-0.753541	1.32617	-1.64208	-0.667474	0.75397	0.527357	-0.282753	0.153007	-0.157783	1.77675	FLE02L07Gene011766	1	1	FLE02L07Gene011766	S606H0a	0.275234	cluster 1 (614)	kmeans	none	none
115	0.0603156	0.373181	2.15614	-0.527483	-1.18372	-0.557979	0.726473	-0.424672	-1.48533	0.510686	-1.33005	-1.61539	0.483168	1.048	-0.0501479	0.329486	0.504003	0.983314	FLE02L07Gene011101	1	1	FLE02L07Gene011101	S606H0a	0.0603156	cluster 1 (614)	kmeans	none	none
116	0.449352	1.47207	0.516058	-0.762226	-1.59573	-1.66829	0.506337	-0.367636	-0.799937	1.30453	-0.757998	-0.91739	0.167576	0.616897	-0.0370357	0.853891	-0.64045	1.65998	FLE02L07Gene002607	1	1	FLE02L07Gene002607	S606H0a	0.449352	cluster 1 (614)	kmeans	none	none
117	1.29446	1.63195	1.08784	-0.951231	-1.2426	-1.84143	-0.0223309	-0.412282	-0.951899	0.588691	-1.1573	-0.798496	0.931858	0.717973	-0.187263	0.492093	0.0631369	0.756845	FLE02L07Gene006889	1	1	FLE02L07Gene006889	S606H0a	1.29446	cluster 1 (614)	kmeans	none	none
118	0.584827	1.63593	1.0534	-0.828459	-1.20709	-2.05829	0.00999097	-0.434353	-1.16951	0.594764	-0.829615	-0.897033	0.961262	0.793462	-0.282365	0.65932	0.603162	0.810599	FLE02L07Gene010403	1	1	FLE02L07Gene010403	S606H0a	0.584827	cluster 1 (614)	kmeans	none	none
119	0.753273	2.16377	-0.216874	-0.5529	-1.58882	-1.47193	-0.214432	-0.466688	-0.613113	0.265987	-1.21395	-0.873052	1.13894	0.554795	-0.0723836	0.690853	0.542043	1.17448	FLE02L07Gene003989	1	1	FLE02L07Gene003989	S606H0a	0.753273	cluster 1 (614)	kmeans	none	none
120	0.914565	2.41796	0.106665	-0.707477	-1.64199	-1.52659	0.0612869	-0.354053	-0.647671	0.183425	-1.18087	-0.628402	0.409763	0.00692436	0.370931	0.201797	1.13545	0.878293	FLE02L07Gene007550	1	1	FLE02L07Gene007550	S606H0a	0.914565	cluster 1 (614)	kmeans	none	none
121	0.744285	1.63563	0.19483	-0.022855	-1.7085	-1.15133	0.471749	0.026033	-1.25636	0.558512	-1.80587	-1.04388	0.850429	-0.0551113	0.769965	0.168066	0.389975	1.23443	FLE02L07Gene002751	1	1	FLE02L07Gene002751	S606H0a	0.744285	cluster 1 (614)	kmeans	none	none
122	0.264662	0.0254883	-0.371484	0.0320749	-2.12548	-2.10172	-0.0117656	0.204622	-1.48871	0.118546	0.48084	-0.338627	1.07711	1.37138	0.394483	0.842826	0.879269	0.746498	FLE02L07Gene007572	1	1	FLE02L07Gene007572	S606H0a	0.264662	cluster 1 (614)	kmeans	none	none
123	-0.578258	-0.023978	0.256182	-0.103287	-1.70406	-2.16587	-0.382527	0.313013	-1.54954	0.598004	0.572478	-0.407897	1.23906	0.0845854	0.883262	0.690403	1.36502	0.913415	FLE02L07Gene000593	1	1	FLE02L07Gene000593	S606H0a	-0.578258	cluster 1 (614)	kmeans	none	none
124	0.399349	0.362115	0.714583	-1.0904	-1.6904	-2.43494	-0.999728	-0.0143452	-0.815483	1.1004	0.0578449	0.431104	0.533341	1.1462	0.842525	0.364816	0.791592	0.301436	FLE02L07Gene011701	1	1	FLE02L07Gene011701	S606H0a	0.399349	cluster 1 (614)	kmeans	none	none
125	0.407652	0.69208	0.6743	-1.09156	-1.62381	-1.39251	0.158633	-0.185199	-1.35268	0.844703	-1.25314	-0.189585	1.50147	-0.119639	0.497282	0.0227518	1.70714	0.702096	FLE02L07Gene005692	1	1	FLE02L07Gene005692	S606H0a	0.407652	cluster 1 (614)	kmeans	none	none
126	-0.128235	0.835844	0.0685265	-1.15294	-2.02789	-1.21948	0.809401	-0.565086	-0.949369	1.59193	-1.02631	-0.343163	1.24108	0.113788	0.381787	0.771263	0.484427	1.11443	FLE02L07Gene007266	1	1	FLE02L07Gene007266	S606H0a	-0.128235	cluster 1 (614)	kmeans	none	none
127	-0.718312	0.182995	0.775527	0.743589	-1.52346	-2.70004	0.152629	1.02477	-0.221278	0.200074	-0.569203	-0.986198	0.394279	0.740762	0.116453	0.166486	1.02606	1.19488	FLE02L07Gene003255	1	1	FLE02L07Gene003255	S606H0a	-0.718312	cluster 1 (614)	kmeans	none	none
128	-0.716908	0.825276	0.876164	-0.0500533	-1.31271	-2.44717	-0.351389	0.943833	-0.31038	0.997374	-0.514946	-1.10326	0.586209	0.476483	-0.324689	-0.0326808	1.0971	1.36176	FLE02L07Gene005097	1	1	FLE02L07Gene005097	S606H0a	-0.716908	cluster 1 (614)	kmeans	none	none
129	-0.286611	0.566176	0.140376	0.465231	-1.50975	-2.41174	1.03815	0.123141	-0.00913687	0.894548	-1.20079	-1.17146	-0.00391269	0.719667	0.873599	0.0429191	1.48897	0.240627	FLE02L07Gene001695	1	1	FLE02L07Gene001695	S606H0a	-0.286611	cluster 1 (614)	kmeans	none	none
130	-0.313756	0.401747	0.870033	-0.0918602	-1.7708	-1.97735	0.202049	0.366899	0.396463	1.32266	-0.926634	-1.477	-0.0489246	1.11979	0.751572	0.597197	1.14396	-0.566041	FLE02L07Gene000285	1	1	FLE02L07Gene000285	S606H0a	-0.313756	cluster 1 (614)	kmeans	none	none
131	1.01279	2.82391	-0.256734	-1.14504	-1.61559	-0.629174	0.101893	-0.306217	-0.404083	-0.123586	-0.191662	-1.37892	0.311275	0.754547	0.399276	0.0901291	0.729632	-0.172441	FLE02L07Gene009783	1	1	FLE02L07Gene009783	S606H0a	1.01279	cluster 1 (614)	kmeans	none	none
132	1.66942	1.39552	-0.559259	-0.636672	-2.47172	-0.340447	1.04475	0.377492	-0.502305	-0.703901	-0.844572	-0.600638	0.0799422	0.069286	0.774597	-0.397474	1.08988	0.556097	FLE02L07Gene001009	1	1	FLE02L07Gene001009	S606H0a	1.66942	cluster 1 (614)	kmeans	none	none
133	1.42084	1.73475	0.775094	-0.515791	-1.51906	-1.61759	0.752753	-0.325437	-1.47194	0.381435	-1.02418	-0.616658	0.96443	0.166272	0.69113	-0.0496476	0.51215	-0.258548	FLE02L07Gene007339	1	1	FLE02L07Gene007339	S606H0a	1.42084	cluster 1 (614)	kmeans	none	none
134	1.83661	1.76537	0.842307	-0.262517	-1.73134	-1.07239	0.596614	-0.00160227	-1.26932	-0.21126	-1.14954	-0.479753	0.713397	0.308763	0.885486	-0.784289	0.100238	-0.0867736	FLE02L07Gene010913	1	1	FLE02L07Gene010913	S606H0a	1.83661	cluster 1 (614)	kmeans	none	none
135	0.483505	2.17928	0.29818	-0.744406	-1.33924	-1.26191	1.33601	-0.569115	-0.846374	0.0179661	-1.23957	-0.783185	0.948374	0.371424	0.898986	-0.436025	0.951935	-0.265842	FLE02L07Gene009682	1	1	FLE02L07Gene009682	S606H0a	0.483505	cluster 1 (614)	kmeans	none	none
136	1.37623	2.49055	-0.139489	-0.809652	-1.13939	-0.947994	1.31391	-0.255007	-0.952197	-0.0481131	-1.42188	-0.470889	0.388846	0.159341	0.703264	-0.483539	0.396028	-0.160019	FLE02L07Gene011449	1	1	FLE02L07Gene011449	S606H0a	1.37623	cluster 1 (614)	kmeans	none	none
137	1.18348	2.19464	-0.109848	-0.872087	-1.44295	-1.15659	0.93811	-0.416467	-0.470379	-0.402741	-1.41355	-0.826256	0.532489	0.0127256	0.543032	0.177043	1.35347	0.175877	FLE02L07Gene010779	1	1	FLE02L07Gene010779	S606H0a	1.18348	cluster 1 (614)	kmeans	none	none
138	0.256755	1.84078	0.0304199	0.182706	-1.86687	-1.1438	1.03769	-0.0327538	-0.901714	-0.353826	-0.481956	-1.91784	0.518952	0.406714	1.09598	-0.132658	0.91769	0.543734	FLE02L07Gene009819	1	1	FLE02L07Gene009819	S606H0a	0.256755	cluster 1 (614)	kmeans	none	none
139	0.519011	1.43176	-0.413803	0.0276696	-1.47407	-1.11607	1.39945	-0.147035	-1.40631	0.150351	-0.903026	-1.32877	0.844521	1.10555	0.99236	-0.126004	1.08646	-0.642039	FLE02L07Gene007621	1	1	FLE02L07Gene007621	S606H0a	0.519011	cluster 1 (614)	kmeans	none	none
140	0.453726	1.44608	-0.452233	-0.262577	-1.62133	-0.89875	1.26874	0.314012	-1.21416	-0.255221	-1.06804	-1.21252	1.11332	0.93195	0.835174	-0.629192	1.38399	-0.132983	FLE02L07Gene010143	1	1	FLE02L07Gene010143	S606H0a	0.453726	cluster 1 (614)	kmeans	none	none
141	0.365048	0.879051	0.0525586	-0.104433	-1.65895	-1.38565	0.39853	-0.357067	-1.21664	-0.425432	-1.28336	-1.20708	0.937947	0.881132	1.23145	0.603516	1.46027	0.829097	FLE02L07Gene007516	1	1	FLE02L07Gene007516	S606H0a	0.365048	cluster 1 (614)	kmeans	none	none
142	0.556436	1.10884	-0.700863	-0.625335	-1.57954	-1.4177	0.461803	0.0190651	-0.737853	0.0681779	-1.42176	-1.19448	1.30353	0.746274	1.03983	0.302148	1.41575	0.655672	FLE02L07Gene001199	1	1	FLE02L07Gene001199	S606H0a	0.556436	cluster 1 (614)	kmeans	none	none
143	0.158725	1.44907	-0.21065	-0.12399	-1.70291	-1.45658	0.295546	-0.182626	-0.741028	0.290602	-1.21433	-1.35054	0.948419	0.74412	0.766114	0.175993	1.89855	0.255516	FLE02L07Gene009146	1	1	FLE02L07Gene009146	S606H0a	0.158725	cluster 1 (614)	kmeans	none	none
144	0.199494	0.563705	-0.487307	0.2078	-1.78836	-1.87363	0.948401	0.168464	-1.2151	0.118047	-0.816539	-0.981636	1.1285	0.966107	0.933447	0.0209864	1.54808	0.359535	FLE02L07Gene007264	1	1	FLE02L07Gene007264	S606H0a	0.199494	cluster 1 (614)	kmeans	none	none
145	0.313338	0.864518	0.1195	-0.0152523	-1.21442	-1.82216	0.614184	0.224473	-1.19207	-0.0152599	-1.16991	-1.49229	0.905532	0.881893	1.71172	-0.233347	1.04581	0.473743	FLE02L07Gene010966	1	1	FLE02L07Gene010966	S606H0a	0.313338	cluster 1 (614)	kmeans	none	none
146	0.644423	1.37492	-0.86717	0.136958	-1.84373	-1.5823	1.14257	0.2426	-0.441451	-0.167792	-1.5625	-0.820073	0.946437	0.650234	0.765107	-0.072352	1.1471	0.307023	FLE02L07Gene006733	1	1	FLE02L07Gene006733	S606H0a	0.644423	cluster 1 (614)	kmeans	none	none
147	0.418277	1.54394	-0.652273	0.467714	-1.59624	-1.55279	0.767713	-0.0938565	-0.930202	0.197921	-1.64865	-1.09371	1.0198	0.423157	0.766892	0.2008	0.775729	0.985785	FLE02L07Gene011288	1	1	FLE02L07Gene011288	S606H0a	0.418277	cluster 1 (614)	kmeans	none	none
148	-0.374014	1.84455	0.16512	-0.302771	-1.67809	-0.745738	1.61603	-0.627856	-0.361733	-0.218752	-1.53612	-1.10349	0.188031	0.940376	-0.0328823	0.201687	0.70315	1.32251	FLE02L07Gene009865	1	1	FLE02L07Gene009865	S606H0a	-0.374014	cluster 1 (614)	kmeans	none	none
149	0.069019	1.25009	-0.396265	0.422949	-1.38606	-1.36448	1.22942	-0.510864	-1.0641	-0.0773588	-1.45708	-0.999776	0.915325	1.11637	0.727107	-0.236279	0.153181	1.60878	FLE02L07Gene008741	1	1	FLE02L07Gene008741	S606H0a	0.069019	cluster 1 (614)	kmeans	none	none
150	0.881791	1.39849	-0.491512	0.213448	-0.281978	-0.757146	0.668455	-0.526822	-1.48031	-0.0325626	-1.25273	-1.92225	0.0529247	-0.0720663	0.148248	0.28	1.58289	1.59113	FLE02L07Gene011712	1	1	FLE02L07Gene011712	S606H0a	0.881791	cluster 1 (614)	kmeans	none	none
151	-0.157009	0.760761	-1.05526	0.0073345	-0.940761	-2.37408	0.230416	-0.236661	-0.905942	1.83827	-0.311254	-0.0783534	0.530404	-0.211692	0.815305	-0.417828	1.40019	1.10617	FLE02L07Gene003736	1	1	FLE02L07Gene003736	S606H0a	-0.157009	cluster 1 (614)	kmeans	none	none
152	0.643186	0.73673	-0.174866	0.613768	-1.11348	-2.45794	0.408044	0.41753	-1.12024	-0.284841	-0.555989	-0.50711	1.10831	-0.181035	1.62583	-0.800143	1.15171	0.490542	FLE02L07Gene009866	1	1	FLE02L07Gene009866	S606H0a	0.643186	cluster 1 (614)	kmeans	none	none
153	-0.00613074	0.833604	-0.219395	0.480491	-0.612837	-2.58702	0.785481	-0.81105	-1.36067	-0.282852	-1.14715	0.450154	1.27646	0.11798	0.801068	0.38485	0.932369	0.964662	FLE02L07Gene002904	1	1	FLE02L07Gene002904	S606H0a	-0.00613074	cluster 1 (614)	kmeans	none	none
154	-0.0936719	1.0963	-0.545902	-0.735353	-0.663183	-1.41545	-0.0560225	-0.0916562	-1.11426	0.621263	-1.6709	-0.934024	0.916035	0.323294	0.75935	0.50627	0.988222	2.10968	FLE02L07Gene003644	1	1	FLE02L07Gene003644	S606H0a	-0.0936719	cluster 1 (614)	kmeans	none	none
155	-0.842101	0.157438	-0.786235	0.244319	-1.61137	-1.94504	0.714934	0.369266	-0.446885	0.439911	-1.18784	-0.750885	0.88329	1.02299	0.856372	0.311226	0.944683	1.62593	FLE02L07Gene004623	1	1	FLE02L07Gene004623	S606H0a	-0.842101	cluster 1 (614)	kmeans	none	none
156	-0.191253	0.845865	-0.91952	-0.00862811	-1.67802	-1.3949	0.169641	-0.00242164	-0.906884	0.160634	-1.34814	-0.911276	1.51577	1.11611	0.850073	0.5692	0.713572	1.42016	FLE02L07Gene009456	1	1	FLE02L07Gene009456	S606H0a	-0.191253	cluster 1 (614)	kmeans	none	none
157	-0.172169	0.548678	-1.08734	-0.462908	-1.60295	-1.34951	0.71407	0.0994719	-0.798223	-0.182067	-1.10408	-0.939221	1.69565	0.910291	0.811208	0.472794	1.30426	1.14206	FLE02L07Gene001188	1	1	FLE02L07Gene001188	S606H0a	-0.172169	cluster 1 (614)	kmeans	none	none
158	0.0450461	0.367962	-0.64507	-0.856526	-1.52507	-1.44922	0.784844	0.06111	-0.950812	0.553728	-1.30005	-0.922728	1.23214	0.447881	1.05264	0.378783	1.02297	1.70237	FLE02L07Gene006115	1	1	FLE02L07Gene006115	S606H0a	0.0450461	cluster 1 (614)	kmeans	none	none
159	0.230045	0.587128	-0.632019	-0.565898	-1.57157	-1.70908	0.513953	0.459182	-0.7638	0.329677	-1.48975	-0.847645	1.3735	0.613936	1.03575	0.250331	0.546208	1.64004	FLE02L07Gene006548	1	1	FLE02L07Gene006548	S606H0a	0.230045	cluster 1 (614)	kmeans	none	none
160	0.0275211	1.45561	-0.312284	-0.622995	-1.20089	-1.19961	-0.150569	-0.466958	-1.34748	-0.0410388	-0.371971	-1.43541	1.40804	1.41254	0.749747	-0.0914513	0.695847	1.49137	FLE02L07Gene008294	1	1	FLE02L07Gene008294	S606H0a	0.0275211	cluster 1 (614)	kmeans	none	none
161	0.114911	1.0014	0.165602	0.0458364	-1.69645	-2.42773	-0.104633	-0.00477459	-0.855788	0.708228	-0.400001	-0.997331	1.07428	1.4173	0.662327	0.096847	0.124471	1.0755	FLE02L07Gene005390	1	1	FLE02L07Gene005390	S606H0a	0.114911	cluster 1 (614)	kmeans	none	none
162	1.04194	0.398507	1.52765	-1.10219	-0.10439	-1.33722	-1.08157	-1.22376	-0.731056	-0.607757	-0.473862	-1.10917	0.497315	0.123902	1.43737	0.638132	0.590406	1.51575	FLE02L07Gene006356	1	1	FLE02L07Gene006356	S606H0a	1.04194	cluster 1 (614)	kmeans	none	none
163	0.769636	0.835758	0.100709	-0.910876	-0.960265	-1.2153	-0.106865	-1.29568	-0.11448	-0.371506	-0.227595	-1.47162	0.426938	-0.0409955	0.0565594	1.47111	0.691993	2.36248	FLE02L07Gene009219	1	1	FLE02L07Gene009219	S606H0a	0.769636	cluster 1 (614)	kmeans	none	none
164	0.277971	1.32249	0.917358	-0.29743	-0.32103	-0.286936	0.442862	-1.68946	-0.35833	-0.6009	-1.19391	-1.76813	-0.0222189	-0.103218	0.807744	0.864464	-0.122274	2.13095	FLE02L07Gene011938	1	1	FLE02L07Gene011938	S606H0a	0.277971	cluster 1 (614)	kmeans	none	none
165	0.717979	0.164959	0.655475	-0.0735477	0.857736	-1.30797	-0.00680025	-0.499961	-2.25575	-1.01968	0.913495	-1.4763	0.0992114	-0.0646501	0.779057	0.897491	-0.0407025	1.65997	FLE02L07Gene001934	1	1	FLE02L07Gene001934	S606H0a	0.717979	cluster 1 (614)	kmeans	none	none
166	0.621313	0.766805	0.179409	0.134077	-0.249049	-0.141161	-0.0847179	-0.595388	-1.22471	-0.94602	0.20784	-1.77298	1.17176	0.586036	0.155176	-0.111584	-1.26523	2.56843	FLE02L07Gene007417	1	1	FLE02L07Gene007417	S606H0a	0.621313	cluster 1 (614)	kmeans	none	none
167	1.61407	-0.148554	-0.516833	0.783435	-0.148376	-1.2334	0.633113	-0.763714	-1.29745	-0.783697	0.652506	-1.45475	0.60469	1.07508	0.641985	-0.582931	-0.845976	1.77081	FLE02L07Gene000041	1	1	FLE02L07Gene000041	S606H0a	1.61407	cluster 1 (614)	kmeans	none	none
168	0.988359	1.25788	0.554458	-0.566581	-0.213343	-1.32445	0.872909	-1.22392	-0.654414	-0.770929	-1.03767	0.132597	-0.457142	-0.15835	-0.263663	-0.238951	0.442485	2.66072	FLE02L07Gene003272	1	1	FLE02L07Gene003272	S606H0a	0.988359	cluster 1 (614)	kmeans	none	none
169	-0.961106	-0.348321	0.428429	-0.104634	0.182406	-1.01328	1.00656	-0.823923	-0.775327	0.189924	0.0412243	-1.06275	-0.445982	0.0219617	-0.0375924	-0.600577	1.30865	2.99434	FLE02L07Gene003598	1	1	FLE02L07Gene003598	S606H0a	-0.961106	cluster 1 (614)	kmeans	none	none
170	-0.657095	0.0947838	0.373436	-0.087041	0.774667	-1.24969	0.687353	-0.666869	-0.706882	0.376131	-0.504988	-1.4351	0.392352	-0.519871	0.784118	-0.547633	-0.112015	3.00434	FLE02L07Gene011000	1	1	FLE02L07Gene011000	S606H0a	-0.657095	cluster 1 (614)	kmeans	none	none
171	1.36228	0.945947	-0.983527	0.570153	-1.95169	-1.32879	0.60796	-0.0595012	-1.45334	0.720111	0.703642	-0.782292	0.401658	0.378891	-0.550287	-0.673211	0.941008	1.15099	FLE02L07Gene002236	1	1	FLE02L07Gene002236	S606H0a	1.36228	cluster 1 (614)	kmeans	none	none
172	1.53305	1.58081	-0.0630487	0.829687	-0.978529	-0.737304	0.745866	-0.573953	-1.39901	-0.304649	-0.237001	-1.05013	0.711277	-0.156593	-1.01949	-0.585804	-0.264817	1.96965	FLE02L07Gene008368	1	1	FLE02L07Gene008368	S606H0a	1.53305	cluster 1 (614)	kmeans	none	none
173	1.24281	1.22808	-0.640532	0.221717	-0.93209	-0.0293277	0.805192	-1.10865	-2.07704	-0.704695	0.544322	-1.40379	0.385651	0.177297	0.0461594	-0.277515	0.927655	1.59475	FLE02L07Gene006908	1	1	FLE02L07Gene006908	S606H0a	1.24281	cluster 1 (614)	kmeans	none	none
174	1.10388	0.522875	1.66863	-0.917701	-0.516224	-0.64528	0.730744	-0.278175	-1.55242	-0.138191	0.797482	-2.03929	0.516315	0.164951	-0.496633	-0.493381	-0.0333833	1.6058	FLE02L07Gene004947	1	1	FLE02L07Gene004947	S606H0a	1.10388	cluster 1 (614)	kmeans	none	none
175	-0.127337	0.165984	1.12962	0.854941	-1.12633	-1.48414	0.438917	-0.526821	-1.34308	0.575655	1.25471	-1.41189	0.00426727	0.593467	-1.19516	-0.397334	1.28152	1.31301	FLE02L07Gene002453	1	1	FLE02L07Gene002453	S606H0a	-0.127337	cluster 1 (614)	kmeans	none	none
176	0.761181	1.93986	-0.0818221	-1.47178	-1.08665	-1.5907	0.603732	-0.609691	-0.635324	-0.152802	-0.226641	-1.19369	0.61568	0.851457	-0.493604	0.709729	0.748821	1.31224	FLE02L07Gene006284	1	1	FLE02L07Gene006284	S606H0a	0.761181	cluster 1 (614)	kmeans	none	none
177	0.738519	0.893041	-0.15732	-1.96743	-1.31597	-1.14843	0.392431	-0.858709	-0.782386	0.777606	-0.89569	-0.521364	0.901603	1.16268	0.0132067	0.205546	1.14386	1.41882	FLE02L07Gene007627	1	1	FLE02L07Gene007627	S606H0a	0.738519	cluster 1 (614)	kmeans	none	none
178	0.701814	0.094013	-0.460878	-2.09694	-0.828786	-1.71358	0.426506	0.133875	-0.490012	-0.332796	-0.20073	-0.245381	1.39908	0.638135	-0.728402	1.22484	1.50968	0.969563	FLE02L07Gene006285	1	1	FLE02L07Gene006285	S606H0a	0.701814	cluster 1 (614)	kmeans	none	none
179	1.32525	0.628449	-0.375518	-2.04991	-0.468659	-1.17266	-0.716166	-0.0185384	-1.69176	0.833656	1.16578	-0.323424	0.987602	0.696534	-0.099664	0.0484948	-0.142045	1.37258	FLE02L07Gene002419	1	1	FLE02L07Gene002419	S606H0a	1.32525	cluster 1 (614)	kmeans	none	none
180	0.483844	1.65018	0.824135	-0.206079	-1.48024	0.751832	-1.5032	-1.76509	-1.2091	0.910499	-0.821451	1.04091	0.64283	0.357368	-0.420682	0.627367	-0.046647	0.163528	FLE02L07Gene005271	1	1	FLE02L07Gene005271	S606H0a	0.483844	cluster 1 (614)	kmeans	none	none
181	0.528024	-0.116856	-0.487491	-1.39785	-0.544072	-0.721863	-0.711876	-1.24519	-0.909063	0.975881	-0.236538	1.50815	0.926886	1.65368	-1.12731	-0.340367	1.0006	1.24527	FLE02L07Gene003440	1	1	FLE02L07Gene003440	S606H0a	0.528024	cluster 1 (614)	kmeans	none	none
182	-1.57983	0.156928	-0.269775	0.940787	-0.757649	1.08607	-0.14293	-1.12983	-1.64543	-0.101699	-0.436454	2.15603	1.01398	-0.591805	-0.113196	-0.235684	0.595424	1.05507	FLE02L07Gene000811	1	1	FLE02L07Gene000811	S606H0a	-1.57983	cluster 1 (614)	kmeans	none	none
183	0.222972	-0.237824	-0.21822	0.40111	-0.113037	1.20308	-1.67723	0.851294	-0.940483	0.677006	-2.24971	-0.0557481	0.792932	-0.51014	0.347242	-0.954321	0.823478	1.63759	FLE02L07Gene007635	1	1	FLE02L07Gene007635	S606H0a	0.222972	cluster 1 (614)	kmeans	none	none
184	0.804252	0.0536428	0.241216	-0.416415	-1.62865	1.00477	0.437005	0.899209	-1.90517	0.122123	-0.766932	0.729698	0.576711	0.188594	0.931001	-2.08841	-0.208343	1.02571	FLE02L07Gene001148	1	1	FLE02L07Gene001148	S606H0a	0.804252	cluster 1 (614)	kmeans	none	none
185	-0.925044	-0.450687	0.371216	-0.419029	0.207053	1.39835	-0.584201	-0.00410475	-0.651286	0.639235	-0.521841	-1.19415	-0.521287	2.39563	1.32354	-1.36538	-0.585454	0.887441	FLE02L07Gene006823	1	1	FLE02L07Gene006823	S606H0a	-0.925044	cluster 1 (614)	kmeans	none	none
186	-0.536454	0.643776	-0.379196	0.554935	-1.65352	0.695932	0.446494	0.315135	0.562149	0.282239	-0.97397	-0.705966	-0.90485	1.28484	-0.154662	-2.10347	1.06974	1.55685	FLE02L07Gene006830	1	1	FLE02L07Gene006830	S606H0a	-0.536454	cluster 1 (614)	kmeans	none	none
187	-0.0174344	-1.77134	1.22531	0.985519	-1.63835	-0.615864	-0.604271	0.100079	0.029804	0.702101	0.469644	-0.599702	-0.950827	1.46528	0.0482004	-1.0612	0.797228	1.43582	FLE02L07Gene002514	1	1	FLE02L07Gene002514	S606H0a	-0.0174344	cluster 1 (614)	kmeans	none	none
188	-0.711282	-1.06749	0.32196	0.324997	0.726469	-2.22012	-1.32547	-0.114153	-0.799651	0.797767	-0.510818	-0.165447	0.70963	1.83019	0.339579	0.960524	1.17809	-0.274783	FLE02L07Gene003046	1	1	FLE02L07Gene003046	S606H0a	-0.711282	cluster 1 (614)	kmeans	none	none
189	0.1033	-1.29478	0.184911	-0.0720904	-0.0474862	-0.624303	-1.85811	0.330448	-1.55622	0.671511	-0.561336	-0.398059	0.190336	2.46478	0.288763	0.930043	0.364767	0.88353	FLE02L07Gene005993	1	1	FLE02L07Gene005993	S606H0a	0.1033	cluster 1 (614)	kmeans	none	none
190	-0.320664	0.698112	0.965752	-1.03922	-0.524151	-0.67643	-1.73688	0.6329	-2.06087	-0.335986	-0.268078	-0.389132	1.6686	0.938048	0.26739	0.644051	1.17648	0.360079	FLE02L07Gene000667	1	1	FLE02L07Gene000667	S606H0a	-0.320664	cluster 1 (614)	kmeans	none	none
191	-1.28483	-0.543917	-0.139793	-0.676117	0.578363	0.967845	-0.956038	0.540948	-1.62425	-0.521926	-0.115234	-1.16737	2.26206	1.24841	-0.0414697	0.172301	0.290641	1.01038	FLE02L07Gene010573	1	1	FLE02L07Gene010573	S606H0a	-1.28483	cluster 1 (614)	kmeans	none	none
192	-0.0285584	-0.536671	-0.285919	0.621186	-0.252085	-0.964667	0.0775729	-0.598028	-1.51657	-0.354375	0.81834	-1.30367	0.0601624	-0.412443	0.149456	0.616551	0.987458	2.92227	FLE02L07Gene002494	1	1	FLE02L07Gene002494	S606H0a	-0.0285584	cluster 1 (614)	kmeans	none	none
193	-0.806537	-0.446898	-0.0827646	1.08235	-0.139371	0.389083	0.122754	-0.557334	-1.61721	0.545711	-0.363505	-2.07273	-0.0410058	-0.444953	1.16606	0.980931	0.142654	2.14278	NewGene_556	1	1	NewGene_556	S606H0a	-0.806537	cluster 1 (614)	kmeans	none	none
194	0.5139	-0.423074	-1.30801	0.322072	-0.242097	0.204723	0.376919	-0.275969	-2.44174	1.12812	1.5175	-1.89633	0.390389	0.252115	0.22811	0.565331	0.309059	0.778987	FLE02L07Gene000148	1	1	FLE02L07Gene000148	S606H0a	0.5139	cluster 1 (614)	kmeans	none	none
195	-1.22832	-1.16309	-0.0761173	-0.685991	-0.0419553	-1.18434	0.556431	-0.405769	-1.43963	1.37347	0.627688	-1.46066	1.3239	0.596356	0.18963	1.21731	0.744343	1.05675	FLE02L07Gene008321	1	1	FLE02L07Gene008321	S606H0a	-1.22832	cluster 1 (614)	kmeans	none	none
196	-0.921826	-0.642721	-0.197234	-0.632333	0.459436	-0.767714	0.368348	0.115353	-1.04313	0.0913496	1.61628	-1.7951	-0.746764	1.68883	-0.0221211	-0.356406	1.38221	1.40354	FLE02L07Gene011556	1	1	FLE02L07Gene011556	S606H0a	-0.921826	cluster 1 (614)	kmeans	none	none
197	-0.845138	-1.44252	-0.120556	0.071375	0.796491	-0.901639	0.742987	-0.172528	-1.18241	-0.321546	1.65907	-1.265	-0.198365	0.425024	0.470033	-0.895924	1.5897	1.59094	FLE02L07Gene011946	1	1	FLE02L07Gene011946	S606H0a	-0.845138	cluster 1 (614)	kmeans	none	none
198	-0.852449	-0.28001	0.889202	0.173677	-0.595408	-0.723698	0.00129128	-0.68727	-1.65291	0.413022	0.725636	-1.74747	-0.110037	1.68484	1.67147	-0.636302	0.843132	0.883292	FLE02L07Gene002111	1	1	FLE02L07Gene002111	S606H0a	-0.852449	cluster 1 (614)	kmeans	none	none
199	-0.781843	0.984496	-0.495294	-0.19771	-0.930129	-1.00226	0.181277	-0.448463	-2.06716	0.0332222	0.988257	-0.53587	0.84922	1.16736	0.847763	-1.04108	0.671779	1.77642	FLE02L07Gene011105	1	1	FLE02L07Gene011105	S606H0a	-0.781843	cluster 1 (614)	kmeans	none	none
200	-0.867306	-1.0665	-0.104782	0.86598	0.795387	-0.742467	-0.872232	-0.450978	-1.92729	0.452488	1.14759	-1.10814	1.4327	1.40877	0.872858	-0.611166	0.0240924	0.751003	FLE02L07Gene008202	1	1	FLE02L07Gene008202	S606H0a	-0.867306	cluster 1 (614)	kmeans	none	none
201	-1.25641	-0.776066	0.180605	0.15819	-0.618327	-0.96772	0.403472	0.415317	-0.947447	-1.60044	0.197393	-1.0249	1.4054	2.11989	1.1243	0.20822	0.0995626	0.878955	FLE02L07Gene005698	1	1	FLE02L07Gene005698	S606H0a	-1.25641	cluster 1 (614)	kmeans	none	none
202	-1.74174	-0.839591	-0.571148	-0.12296	-0.656538	-0.190166	-0.591382	0.193859	-0.60087	-0.551228	-0.0941375	-0.62059	0.352432	1.85996	0.412933	0.156429	1.1978	2.40693	FLE02L07Gene007924	1	1	FLE02L07Gene007924	S606H0a	-1.74174	cluster 1 (614)	kmeans	none	none
203	-0.391808	-1.13083	-1.59317	-0.619871	-0.202687	0.274351	0.679163	0.0520844	-1.38356	-0.862079	0.741776	-1.14808	0.774909	0.266939	0.205214	0.89581	1.49759	1.94425	FLE02L07Gene008726	1	1	FLE02L07Gene008726	S606H0a	-0.391808	cluster 1 (614)	kmeans	none	none
204	-0.587679	-1.05969	-1.24452	-0.237899	-0.608383	0.234641	0.080224	-0.343203	-0.741354	-0.767625	1.8501	-1.57337	0.291864	0.749942	0.0767117	0.634746	1.53157	1.71393	FLE02L07Gene003692	1	1	FLE02L07Gene003692	S606H0a	-0.587679	cluster 1 (614)	kmeans	none	none
205	-0.355221	-1.15662	-1.06465	0.828846	-0.586176	-0.817948	0.11841	-0.094201	-1.60272	-0.50226	1.20051	-0.96	1.93995	0.506706	-0.398988	0.624804	1.50354	0.81601	NewGene_443	1	1	NewGene_443	S606H0a	-0.355221	cluster 1 (614)	kmeans	none	none
206	-0.49388	-0.781688	-0.449005	-0.134872	0.2278	-0.860994	-0.410916	-0.235036	-1.6564	0.0366801	0.593272	-1.78207	0.567722	1.1474	0.274209	1.24162	2.27754	0.438615	FLE02L07Gene008515	1	1	FLE02L07Gene008515	S606H0a	-0.49388	cluster 1 (614)	kmeans	none	none
207	-0.35114	-1.09152	-0.736528	0.0423267	-0.556689	-1.04446	-0.688112	-0.694387	-1.63041	-0.252679	0.97067	-0.612484	0.728756	0.913893	1.10485	0.807861	2.1497	0.94036	FLE02L07Gene003145	1	1	FLE02L07Gene003145	S606H0a	-0.35114	cluster 1 (614)	kmeans	none	none
208	-0.983175	-1.41513	-0.715781	-0.414558	-0.238779	-0.333759	-1.27408	0.357003	-0.956118	-0.302442	0.981158	-1.19749	0.632412	0.873194	0.760258	1.42426	1.80631	0.996727	FLE02L07Gene001557	1	1	FLE02L07Gene001557	S606H0a	-0.983175	cluster 1 (614)	kmeans	none	none
209	0.0878392	-0.0975914	1.29216	-0.357192	0.343701	-1.14295	-1.3519	-0.650916	-1.58297	-0.761847	-0.164291	-0.758203	-0.402888	0.386434	1.03639	1.15699	2.07311	0.894132	FLE02L07Gene006021	1	1	FLE02L07Gene006021	S606H0a	0.0878392	cluster 1 (614)	kmeans	none	none
210	0.000831768	-0.374957	0.148313	-0.45235	0.881253	-0.735841	-1.35467	-0.994084	-1.17186	-0.0297288	0.249114	-0.918039	-0.0908886	0.342436	0.211604	1.00195	2.99184	0.295078	FLE02L07Gene006530	1	1	FLE02L07Gene006530	S606H0a	0.000831768	cluster 1 (614)	kmeans	none	none
211	-0.046537	-0.785152	0.587812	0.627434	-0.699718	0.03284	-0.979303	0.183063	-1.78934	-0.0377777	0.185501	-1.0563	-0.423662	0.35395	-0.555563	0.166557	2.42775	1.80844	FLE02L07Gene003464	1	1	FLE02L07Gene003464	S606H0a	-0.046537	cluster 1 (614)	kmeans	none	none
212	0.268104	0.141358	-1.09375	-0.639379	0.990476	-0.689855	-0.478717	-1.41086	-1.92856	-0.552026	0.524782	-0.683699	1.35796	0.703647	0.0861269	0.70477	1.78123	0.918384	FLE02L07Gene006270	1	1	FLE02L07Gene006270	S606H0a	0.268104	cluster 1 (614)	kmeans	none	none
213	1.18371	-0.0587617	0.039931	-0.498465	0.900396	-0.285084	-0.464019	-1.12771	-2.20636	-0.14996	-0.311421	-0.8685	1.748	0.877359	-0.46207	-0.532922	1.58053	0.635348	FLE02L07Gene010044	1	1	FLE02L07Gene010044	S606H0a	1.18371	cluster 1 (614)	kmeans	none	none
214	0.369755	0.0583877	-0.835079	-0.674579	-0.165109	-0.0213347	0.620689	-0.514671	-2.24267	-0.51951	0.55675	-1.44191	1.38369	0.109111	0.0440283	0.0492776	1.94001	1.28317	FLE02L07Gene001794	1	1	FLE02L07Gene001794	S606H0a	0.369755	cluster 1 (614)	kmeans	none	none
215	0.977503	-0.731272	-0.300529	-0.0925145	0.0581047	0.0912255	0.321684	-0.54422	-2.67761	-0.22376	0.964942	-1.66787	0.554169	0.897903	-0.0534131	0.0807558	0.860251	1.48465	FLE02L07Gene007687	1	1	FLE02L07Gene007687	S606H0a	0.977503	cluster 1 (614)	kmeans	none	none
216	1.12119	1.08463	1.07933	0.0536268	-0.093718	-0.126359	-0.676234	-1.49936	-1.42159	-0.635819	0.176256	-0.957706	0.0768517	-0.212656	-0.867766	-0.0858502	2.49955	0.485626	FLE02L07Gene007802	1	1	FLE02L07Gene007802	S606H0a	1.12119	cluster 1 (614)	kmeans	none	none
217	0.850164	1.26636	0.662932	-0.394581	-0.487341	-0.260641	0.228499	-0.901011	-1.99408	-1.55915	0.831753	-1.08466	0.386529	-0.449809	0.123797	0.201192	1.95989	0.62015	FLE02L07Gene000716	1	1	FLE02L07Gene000716	S606H0a	0.850164	cluster 1 (614)	kmeans	none	none
218	1.1215	1.41772	1.48399	-1.16821	0.219025	-0.850121	-0.360804	-0.887701	-1.7616	-0.617438	0.0435057	-0.952704	0.110064	-0.561203	-0.110215	0.20096	1.08184	1.59139	FLE02L07Gene008190	1	1	FLE02L07Gene008190	S606H0a	1.1215	cluster 1 (614)	kmeans	none	none
219	1.72531	1.38091	0.766855	-0.728195	0.251274	-0.738839	0.431295	-0.924441	-1.82696	-1.44919	-0.263376	-0.82194	0.105837	-0.331627	-0.326407	0.617387	1.44271	0.689405	FLE02L07Gene008387	1	1	FLE02L07Gene008387	S606H0a	1.72531	cluster 1 (614)	kmeans	none	none
220	1.16807	1.32507	0.769486	-0.563211	0.605845	-0.0846644	-1.32256	-1.18307	-2.06794	-0.950036	-0.225609	-0.822096	-0.131309	0.0569403	0.294703	0.709069	1.19861	1.2227	FLE02L07Gene005551	1	1	FLE02L07Gene005551	S606H0a	1.16807	cluster 1 (614)	kmeans	none	none
221	1.0998	1.06457	0.853458	-0.982204	-0.266302	0.284368	-0.599408	-1.48923	-1.80055	-1.53518	0.341922	-0.486789	0.394277	0.140909	0.25676	0.324884	1.92696	0.471753	FLE02L07Gene010544	1	1	FLE02L07Gene010544	S606H0a	1.0998	cluster 1 (614)	kmeans	none	none
222	0.759317	0.416671	1.12251	-1.17869	-0.478972	0.686489	-0.955927	-0.911923	-2.13694	-1.37337	1.00928	-0.365462	0.0543593	0.884358	-0.0222722	0.475875	1.51134	0.503355	FLE02L07Gene004349	1	1	FLE02L07Gene004349	S606H0a	0.759317	cluster 1 (614)	kmeans	none	none
223	2.03794	0.0178468	-0.200837	-1.56578	-0.889438	0.0886352	0.463544	-1.31325	-1.02677	-0.966935	-0.173582	-0.86895	0.157451	0.224048	0.634101	0.942549	1.72007	0.719355	FLE02L07Gene001791	1	1	FLE02L07Gene001791	S606H0a	2.03794	cluster 1 (614)	kmeans	none	none
224	1.31624	0.17538	0.794791	-1.10512	-1.3525	0.253548	0.0247249	-1.24409	-1.88395	-1.03446	-0.113863	-0.244587	0.766261	-0.264712	1.16488	0.346121	1.54163	0.859707	FLE02L07Gene003107	1	1	FLE02L07Gene003107	S606H0a	1.31624	cluster 1 (614)	kmeans	none	none
225	-0.527157	-0.931018	-1.04912	-1.18477	0.340445	0.166375	-0.309025	-1.18765	-0.894579	-0.22426	0.0281291	-1.22064	0.948367	0.568513	0.747481	1.4987	1.37477	1.85543	FLE02L07Gene009605	1	1	FLE02L07Gene009605	S606H0a	-0.527157	cluster 1 (614)	kmeans	none	none
226	-0.641403	-0.0364975	-0.732892	-1.32773	0.188767	0.812801	0.188168	-1.88814	-0.772543	0.025009	-0.174995	-1.61759	0.880861	0.384214	1.31967	0.996847	0.86757	1.52788	FLE02L07Gene010959	1	1	FLE02L07Gene010959	S606H0a	-0.641403	cluster 1 (614)	kmeans	none	none
227	-0.191214	1.04134	-1.81303	-0.33253	-0.378894	0.579138	0.0108142	-0.614775	-1.00783	-0.944244	1.0267	-1.90848	-0.140003	0.860742	1.03773	1.27712	0.284395	1.21302	FLE02L07Gene011141	1	1	FLE02L07Gene011141	S606H0a	-0.191214	cluster 1 (614)	kmeans	none	none
228	0.570124	0.15121	-1.19371	0.244009	0.591903	-0.882739	-0.292785	-0.809745	-1.94167	-0.563983	-0.334409	-0.567372	0.925701	-0.311086	0.580674	2.58108	0.762586	0.490223	FLE02L07Gene004833	1	1	FLE02L07Gene004833	S606H0a	0.570124	cluster 1 (614)	kmeans	none	none
229	-0.149001	-0.0553636	-0.975276	0.284226	-0.440501	-0.922646	1.39258	-0.272561	-2.37752	0.425058	-0.274052	-1.34023	0.490751	0.953262	0.793983	-0.108976	1.10248	1.47378	FLE02L07Gene010705	1	1	FLE02L07Gene010705	S606H0a	-0.149001	cluster 1 (614)	kmeans	none	none
230	-0.521909	0.0841763	0.295506	-0.166367	0.0921689	-1.37768	0.886139	-0.543093	-2.22239	-0.358365	-0.263239	-1.00313	0.567407	0.0861105	0.766968	0.0849949	1.57584	2.01686	FLE02L07Gene010892	1	1	FLE02L07Gene010892	S606H0a	-0.521909	cluster 1 (614)	kmeans	none	none
231	-0.513877	-0.744416	-0.838046	0.0850333	-0.735274	-0.245425	1.58516	0.103299	-1.62337	-0.716194	-0.205587	-1.46462	1.5423	0.211499	0.701313	0.087385	1.03137	1.73945	FLE02L07Gene010852	1	1	FLE02L07Gene010852	S606H0a	-0.513877	cluster 1 (614)	kmeans	none	none
232	-0.25126	-0.709879	-0.687818	-0.906469	-0.941453	-0.982971	0.939928	-0.0324169	-1.24918	-1.02953	0.463232	-1.15946	0.921607	0.652571	1.53819	0.6207	1.75015	1.06406	FLE02L07Gene002021	1	1	FLE02L07Gene002021	S606H0a	-0.25126	cluster 1 (614)	kmeans	none	none
233	-0.529127	-0.115739	-0.337487	-0.308444	-0.814361	-1.3362	-0.00361061	-0.8597	-1.26855	-0.287917	-0.0317886	-0.858141	0.826645	0.2974	0.28794	1.32951	1.67336	2.33622	FLE02L07Gene008050	1	1	FLE02L07Gene008050	S606H0a	-0.529127	cluster 1 (614)	kmeans	none	none
234	-0.425755	0.0581049	-0.703561	-0.448052	-1.07435	-1.50511	0.0385615	-0.701116	-1.25462	-0.186505	-0.525311	-0.529772	1.15512	0.773508	0.589082	1.17006	1.88836	1.68135	FLE02L07Gene010623	1	1	FLE02L07Gene010623	S606H0a	-0.425755	cluster 1 (614)	kmeans	none	none
235	-0.714044	-0.507257	-0.851086	0.391844	-1.07783	-1.54104	0.408949	-0.428761	-1.01947	-0.139594	-0.350762	-1.19124	1.05631	1.11009	0.806318	1.02509	1.15789	1.86459	FLE02L07Gene006632	1	1	FLE02L07Gene006632	S606H0a	-0.714044	cluster 1 (614)	kmeans	none	none
236	-0.559648	-1.06206	-0.984164	-0.251243	-1.00433	-0.344084	-0.940538	0.110949	-1.03267	0.435765	0.049381	-1.2536	0.687634	0.936798	0.775022	0.827544	1.29296	2.31629	FLE02L07Gene005460	1	1	FLE02L07Gene005460	S606H0a	-0.559648	cluster 1 (614)	kmeans	none	none
237	-0.380296	-0.575979	-1.22058	-0.210664	-0.818323	-1.19888	-0.638056	-0.308257	-1.17683	0.103513	-0.0423767	-0.552617	0.655391	0.975555	0.317133	1.30511	1.43566	2.3305	FLE02L07Gene006012	1	1	FLE02L07Gene006012	S606H0a	-0.380296	cluster 1 (614)	kmeans	none	none
238	-0.410797	-0.810105	-0.766986	-0.362825	-1.44247	-0.765962	-0.590456	1.10404	-1.84301	-0.236827	0.52899	-0.615893	1.0555	0.429791	1.02855	0.899591	1.51205	1.28682	FLE02L07Gene006606	1	1	FLE02L07Gene006606	S606H0a	-0.410797	cluster 1 (614)	kmeans	none	none
239	-0.25888	-0.135961	-0.432646	-0.931499	0.0490735	-0.29461	0.133836	-0.787957	-0.963956	-0.419468	-0.504116	-1.98743	0.693746	0.524373	0.976721	0.451953	2.36429	1.52252	FLE02L07Gene009353	1	1	FLE02L07Gene009353	S606H0a	-0.25888	cluster 1 (614)	kmeans	none	none
240	0.0948388	-0.00990779	-0.340865	-0.642043	-0.413864	-0.294241	-0.746107	-1.4312	-1.64598	0.0573599	-0.0511232	-1.30054	0.850551	0.71131	0.948147	0.853766	2.26788	1.09202	FLE02L07Gene005601	1	1	FLE02L07Gene005601	S606H0a	0.0948388	cluster 1 (614)	kmeans	none	none
241	-0.00491705	-0.692572	-0.718508	-1.02776	-0.205319	-0.268396	-0.636591	-1.12254	-1.60819	-0.628121	0.284084	-0.520326	0.95083	0.820739	0.761532	0.959921	2.01944	1.63669	FLE02L07Gene003654	1	1	FLE02L07Gene003654	S606H0a	-0.00491705	cluster 1 (614)	kmeans	none	none
242	-0.695483	-0.788919	-0.727288	-0.12884	0.463615	-0.126229	-0.730331	-1.13687	-1.15986	-0.362146	-0.219871	-1.04715	0.205305	0.572304	0.907699	1.10018	2.55455	1.31933	FLE02L07Gene003424	1	1	FLE02L07Gene003424	S606H0a	-0.695483	cluster 1 (614)	kmeans	none	none
243	-1.01682	-1.03167	-0.159727	-0.821461	-0.0264153	-1.00676	-0.207122	-0.920024	-1.29689	0.279797	0.081208	-0.160987	0.432751	0.538818	0.884739	0.184463	1.80999	2.43611	FLE02L07Gene002983	1	1	FLE02L07Gene002983	S606H0a	-1.01682	cluster 1 (614)	kmeans	none	none
244	-0.285908	-1.03285	-0.973637	-0.518865	-0.554579	-0.521248	-0.143371	-0.907817	-1.57021	-0.0423323	0.489428	-0.603058	0.834133	0.526591	0.311738	0.967228	1.88073	2.14402	FLE02L07Gene002900	1	1	FLE02L07Gene002900	S606H0a	-0.285908	cluster 1 (614)	kmeans	none	none
245	-0.660365	-0.738569	-1.21566	-0.369383	-0.193012	-0.5849	0.326164	-1.19759	-1.28931	-0.223608	-0.0925453	-0.62161	0.998236	0.641678	0.113577	1.49356	1.49286	2.12048	FLE02L07Gene006439	1	1	FLE02L07Gene006439	S606H0a	-0.660365	cluster 1 (614)	kmeans	none	none
246	-0.653673	-0.468843	-1.02773	-0.78925	-0.278588	-0.906899	-0.0266166	-0.742471	-1.18764	0.0714927	-0.398383	-1.06051	1.13418	0.912468	0.681124	1.04412	1.76228	1.93494	FLE02L07Gene010161	1	1	FLE02L07Gene010161	S606H0a	-0.653673	cluster 1 (614)	kmeans	none	none
247	-0.537182	0.504633	-0.822833	-0.30329	-0.0371856	-0.0462079	0.065355	-0.865729	-1.91277	-0.819184	0.00313082	-0.620491	0.638828	0.450277	-0.47719	1.1849	0.928164	2.66677	FLE02L07Gene009817	1	1	FLE02L07Gene009817	S606H0a	-0.537182	cluster 1 (614)	kmeans	none	none
248	0.0310583	0.64256	-0.82941	-0.0830469	-0.925506	-0.487963	0.0320806	-0.337051	-1.086	-0.951257	-0.987679	-0.329677	0.121903	-0.551326	0.15096	1.18442	2.02549	2.38044	FLE02L07Gene007068	1	1	FLE02L07Gene007068	S606H0a	0.0310583	cluster 1 (614)	kmeans	none	none
249	0.681694	-0.149269	-0.3989	-0.247578	-1.22163	0.146215	-0.569624	-1.41951	-1.14064	-0.303886	0.631975	-0.890379	-0.387029	0.365932	1.74939	0.883242	2.39062	-0.120616	FLE02L07Gene008401	1	1	FLE02L07Gene008401	S606H0a	0.681694	cluster 1 (614)	kmeans	none	none
250	-0.276411	-0.947021	-1.18396	-0.576418	-0.931104	-0.629753	0.102999	-1.1122	-1.48395	-0.0551259	0.495282	0.321679	0.594058	1.0898	0.966412	1.70748	1.95858	-0.0403399	NewGene_1114	1	1	NewGene_1114	S606H0a	-0.276411	cluster 1 (614)	kmeans	none	none
251	0.0850344	-0.170916	-1.4296	-0.0795917	-0.609462	0.792288	0.606939	-0.792736	-1.71271	-1.65388	1.19882	-0.405844	0.110741	1.09271	1.3262	0.0853012	1.63361	-0.0769035	FLE02L07Gene000787	1	1	FLE02L07Gene000787	S606H0a	0.0850344	cluster 1 (614)	kmeans	none	none
252	0.760668	0.0165223	-0.699941	-0.31595	-0.869831	0.0485828	-0.454995	-0.724507	-2.19355	-0.90804	1.42523	-0.498492	0.681649	0.862375	1.00697	0.618464	1.85629	-0.611443	FLE02L07Gene011349	1	1	FLE02L07Gene011349	S606H0a	0.760668	cluster 1 (614)	kmeans	none	none
253	-0.934504	-0.0169384	-1.64013	-0.696013	-1.36839	0.825074	0.794036	-0.821016	-1.47851	0.0324955	0.888942	-0.347318	0.769327	0.60874	0.432799	0.318316	2.11611	0.516977	FLE02L07Gene010931	1	1	FLE02L07Gene010931	S606H0a	-0.934504	cluster 1 (614)	kmeans	none	none
254	-1.48131	-0.50105	-0.717337	-0.124236	-0.32301	1.09342	1.15528	-0.780766	-1.31885	-1.19651	0.492407	-0.0447593	1.02049	0.849265	-0.1855	-0.279717	2.34301	-0.00084096	NewGene_646	1	1	NewGene_646	S606H0a	-1.48131	cluster 1 (614)	kmeans	none	none
255	-1.27195	-0.415916	-0.656109	-0.521948	-1.00981	1.58242	-0.0468473	-0.847198	-1.45804	-1.17554	0.301714	-0.159024	0.158126	1.46052	1.15265	0.625776	1.42188	0.859297	FLE02L07Gene003802	1	1	FLE02L07Gene003802	S606H0a	-1.27195	cluster 1 (614)	kmeans	none	none
256	-0.0678921	2.07892	0.357512	2.07439	-0.314988	0.0689945	-0.846893	-0.804897	-0.853269	-0.869649	-0.789731	-0.816814	0.798405	-0.867706	-0.877039	0.990673	0.910125	-0.170144	FLE02L07Gene004622	1	1	FLE02L07Gene004622	S606H0a	-0.0678921	cluster 1 (614)	kmeans	none	none
257	-1.16336	0.0521729	1.77286	2.28226	-0.020397	0.183511	0.41602	-1.5179	-0.154121	-0.997397	-0.795216	-1.30966	-0.459418	0.401995	-0.339049	0.644017	0.567924	0.435759	FLE02L07Gene001888	1	1	FLE02L07Gene001888	S606H0a	-1.16336	cluster 1 (614)	kmeans	none	none
258	-1.74952	1.19321	1.66085	1.22824	-0.270524	-0.576336	-0.0522625	0.0669645	-0.192705	-0.483201	-1.55971	-1.13146	0.0470744	-0.146771	-0.897608	0.64826	0.835361	1.38015	FLE02L07Gene001463	1	1	FLE02L07Gene001463	S606H0a	-1.74952	cluster 1 (614)	kmeans	none	none
259	0.533999	0.0181812	1.72044	0.822096	-1.02402	0.856189	0.663088	0.596468	-1.91704	0.0280808	-1.18424	-1.0826	-0.771994	-1.27043	0.281699	1.29341	0.5296	-0.0929269	FLE02L07Gene009927	1	1	FLE02L07Gene009927	S606H0a	0.533999	cluster 1 (614)	kmeans	none	none
260	-0.776552	0.656209	0.392854	2.30441	-0.709121	-0.305764	1.75795	-0.529387	-1.35632	-0.977885	0.500928	-1.36568	-0.63888	-0.49372	0.44155	0.598015	-0.131821	0.633206	FLE02L07Gene007752	1	1	FLE02L07Gene007752	S606H0a	-0.776552	cluster 1 (614)	kmeans	none	none
261	0.131492	-0.00917079	-0.377002	1.17016	-1.1075	-0.213241	1.48462	-0.253977	-1.49033	-1.94455	-1.02933	-0.83366	0.549663	0.555399	0.104719	1.10751	1.1174	1.03779	FLE02L07Gene006309	1	1	FLE02L07Gene006309	S606H0a	0.131492	cluster 1 (614)	kmeans	none	none
262	0.729252	0.953613	0.815135	0.782079	-1.57042	-0.336257	-0.501496	0.0699142	-1.74896	-1.55158	1.05523	-0.358156	0.103289	0.924606	-1.16745	-0.371709	1.16248	1.01042	FLE02L07Gene008005	1	1	FLE02L07Gene008005	S606H0a	0.729252	cluster 1 (614)	kmeans	none	none
263	0.181136	0.979974	0.526152	0.97487	-0.990531	-1.73474	-0.980726	-0.15873	-1.34932	-0.591393	0.223838	-0.201604	0.0483533	0.222057	-1.04584	0.457775	2.08919	1.34954	FLE02L07Gene000574	1	1	FLE02L07Gene000574	S606H0a	0.181136	cluster 1 (614)	kmeans	none	none
264	0.00341898	2.15825	-0.508921	1.49847	-0.889693	-1.23547	-1.06387	1.09857	-1.38797	-1.05223	0.81996	-0.75706	-0.16402	0.66215	0.05105	-0.140958	0.427252	0.481073	FLE02L07Gene006644	1	1	FLE02L07Gene006644	S606H0a	0.00341898	cluster 1 (614)	kmeans	none	none
265	0.818249	0.730926	1.01412	0.25639	-0.767806	-1.9358	-0.531431	-0.0762204	-2.15259	0.0760908	0.18952	-1.14115	0.198886	0.895222	0.844274	-0.524513	1.21606	0.889769	FLE02L07Gene005298	1	1	FLE02L07Gene005298	S606H0a	0.818249	cluster 1 (614)	kmeans	none	none
266	0.869126	0.417333	1.18436	0.0245031	-0.669526	-1.57634	-0.435011	-0.824428	-2.18799	-0.29635	0.311501	-1.1558	0.81142	0.534214	0.65112	-0.118471	0.957496	1.50284	FLE02L07Gene003695	1	1	FLE02L07Gene003695	S606H0a	0.869126	cluster 1 (614)	kmeans	none	none
267	0.56924	-0.136319	1.08095	0.142109	-0.704679	-1.58558	-0.915411	-0.0403472	-2.02809	-0.60451	0.502029	-1.41819	1.24397	0.763571	1.17763	0.550104	0.891153	0.512363	FLE02L07Gene007122	1	1	FLE02L07Gene007122	S606H0a	0.56924	cluster 1 (614)	kmeans	none	none
268	0.96778	0.148519	0.859911	0.55765	0.233744	-0.396202	-0.626637	-0.974804	-2.5721	-1.06944	0.93427	-1.40584	0.698439	0.419424	-0.187083	0.555845	0.708409	1.14812	FLE02L07Gene009539	1	1	FLE02L07Gene009539	S606H0a	0.96778	cluster 1 (614)	kmeans	none	none
269	1.06021	0.652576	-0.260422	0.0188379	-0.809121	-0.451168	-0.509646	-0.685654	-2.67337	-0.78711	0.719832	-0.974236	0.436377	1.07778	0.340613	0.503023	1.39178	0.949709	FLE02L07Gene011359	1	1	FLE02L07Gene011359	S606H0a	1.06021	cluster 1 (614)	kmeans	none	none
270	-0.201183	0.862298	0.80499	1.15128	-0.647474	-1.08531	-0.0478266	-0.807142	-1.68228	-1.62953	0.871006	-1.40092	0.759168	0.427957	0.840224	0.399796	1.46727	-0.0823233	FLE02L07Gene007075	1	1	FLE02L07Gene007075	S606H0a	-0.201183	cluster 1 (614)	kmeans	none	none
271	1.22146	1.58433	0.368409	-0.05841	-0.202141	-1.09175	-0.999265	0.161188	-1.78231	-1.12888	-0.189994	-0.963561	-0.305113	-0.293462	1.25317	-0.178478	1.37987	1.22493	FLE02L07Gene001789	1	1	FLE02L07Gene001789	S606H0a	1.22146	cluster 1 (614)	kmeans	none	none
272	0.952821	0.317544	0.290863	0.343865	-0.910047	-1.79288	-0.404973	-0.0964368	-1.11514	-1.05017	0.507288	-0.992414	0.154121	0.370214	0.479358	-0.665048	1.24371	2.36733	FLE02L07Gene011211	1	1	FLE02L07Gene011211	S606H0a	0.952821	cluster 1 (614)	kmeans	none	none
273	1.47782	0.782507	1.18493	0.795284	-0.309509	-1.02225	-0.12078	-0.289094	-1.54533	-0.622631	0.345154	-1.59698	-0.0686577	-0.939666	0.13076	-0.808044	0.789196	1.81728	FLE02L07Gene005763	1	1	FLE02L07Gene005763	S606H0a	1.47782	cluster 1 (614)	kmeans	none	none
274	0.876449	0.972603	1.35137	0.81436	-0.00244581	-0.940121	-0.880192	-1.06034	-1.43005	-0.400434	-0.674889	-1.04831	-0.211153	-0.177422	-0.33459	-0.260106	1.38627	2.019	FLE02L07Gene005706	1	1	FLE02L07Gene005706	S606H0a	0.876449	cluster 1 (614)	kmeans	none	none
275	1.32276	0.797659	1.49082	0.0733175	-0.450576	-0.852982	-1.2644	-0.103636	-2.53036	-0.630447	0.400713	0.190717	-0.689557	-0.00917405	0.00485685	0.332714	1.4193	0.498265	FLE02L07Gene006135	1	1	FLE02L07Gene006135	S606H0a	1.32276	cluster 1 (614)	kmeans	none	none
276	0.0221877	0.235621	1.79867	-0.0592968	-0.540525	-1.90217	-0.462199	0.766621	-1.37968	-0.706272	0.214896	-0.766744	-0.130558	-0.550699	0.134047	0.0501734	1.9918	1.28413	FLE02L07Gene002430	1	1	FLE02L07Gene002430	S606H0a	0.0221877	cluster 1 (614)	kmeans	none	none
277	0.759378	1.36235	0.288908	-0.527323	0.833852	0.47669	0.305729	-2.45585	-0.355027	0.00812932	-1.04136	-1.902	0.827625	0.0850741	-0.504182	0.376173	0.4359	1.02593	FLE02L07Gene005682	1	1	FLE02L07Gene005682	S606H0a	0.759378	cluster 1 (614)	kmeans	none	none
278	1.44597	1.94104	-0.0420199	-0.635659	-0.0656641	0.268895	0.500119	-0.999645	-1.0263	-1.10132	-1.12028	-1.34263	-0.0322332	-0.105143	1.3797	-0.426738	1.4092	-0.0472896	FLE02L07Gene011745	1	1	FLE02L07Gene011745	S606H0a	1.44597	cluster 1 (614)	kmeans	none	none
279	0.490482	1.88509	-0.526483	-0.629869	0.545798	0.166226	0.345605	-1.26492	-1.34544	-1.21699	-1.79135	-0.562397	0.583978	0.287422	0.294701	0.711917	1.561	0.465234	FLE02L07Gene001004	1	1	FLE02L07Gene001004	S606H0a	0.490482	cluster 1 (614)	kmeans	none	none
280	0.25119	0.378865	0.328272	-1.59822	0.395372	1.87803	0.711688	-1.25697	-0.830367	-0.647436	-0.400563	-1.37671	0.661279	0.557808	0.520001	0.620431	1.27748	-1.47014	FLE02L07Gene002579	1	1	FLE02L07Gene002579	S606H0a	0.25119	cluster 1 (614)	kmeans	none	none
281	0.634597	0.187688	0.929371	0.343884	0.789272	0.806089	-0.475787	0.599671	-1.29697	-1.21072	-0.328574	-2.21649	0.87855	-0.586023	-0.667687	-0.81338	1.65256	0.773943	NewGene_2654	1	1	NewGene_2654	S606H0a	0.634597	cluster 1 (614)	kmeans	none	none
282	-0.122004	-0.495427	0.716065	-1.56052	-0.544676	1.8929	1.27427	0.677115	-0.751425	-0.945626	-0.804121	-1.05562	1.21675	-0.320372	-0.0386583	-1.06602	0.838131	1.08923	FLE02L07Gene000174	1	1	FLE02L07Gene000174	S606H0a	-0.122004	cluster 1 (614)	kmeans	none	none
283	0.162983	0.424289	0.349355	-1.50865	-1.03187	0.511678	-1.0314	0.221171	-0.765052	-0.0285918	0.931097	0.31351	0.906705	1.82652	-0.574958	1.07013	0.374866	-2.15178	FLE02L07Gene010478	1	1	FLE02L07Gene010478	S606H0a	0.162983	cluster 1 (614)	kmeans	none	none
284	-0.0608464	0.979737	0.449783	-0.513878	-0.689024	-0.314251	-0.360843	0.139764	-1.06257	-0.208533	0.720491	-2.0195	-0.0783601	1.9021	1.42776	0.0636085	1.10449	-1.47992	FLE02L07Gene011019	1	1	FLE02L07Gene011019	S606H0a	-0.0608464	cluster 1 (614)	kmeans	none	none
285	0.764883	0.442819	0.633666	0.61796	-1.42749	-0.815172	0.835163	0.135375	-1.65638	-0.439666	1.48494	-1.07059	0.578861	0.937109	0.502783	-0.168458	0.609686	-1.96549	FLE02L07Gene003915	1	1	FLE02L07Gene003915	S606H0a	0.764883	cluster 1 (614)	kmeans	none	none
286	0.829361	-0.796812	1.41133	-1.11874	-1.04052	-1.54662	0.283143	-0.0714443	-1.63253	-0.330348	1.92459	0.224273	-0.306309	0.997578	0.764767	-0.499468	0.524204	0.383537	FLE02L07Gene009563	1	1	FLE02L07Gene009563	S606H0a	0.829361	cluster 1 (614)	kmeans	none	none
287	1.09172	0.612232	-0.000508318	-0.025942	-1.41353	-1.72817	-0.101435	0.796351	-1.69651	0.436027	0.507811	-0.11557	0.892426	0.427936	0.681219	-1.51045	1.59347	-0.447084	FLE02L07Gene003008	1	1	FLE02L07Gene003008	S606H0a	1.09172	cluster 1 (614)	kmeans	none	none
288	1.05794	-0.0858274	-0.0492046	0.063137	-0.617362	-0.326669	-0.037757	0.499469	-2.52232	0.0330502	1.26379	0.0757288	0.781259	0.513612	0.595335	-1.42141	1.48459	-1.30736	FLE02L07Gene009033	1	1	FLE02L07Gene009033	S606H0a	1.05794	cluster 1 (614)	kmeans	none	none
289	2.50937	-0.494601	0.164199	0.0382589	-0.333718	-0.612927	-0.0224531	-0.086963	-2.11214	-0.00719205	0.536512	-0.618715	0.5385	0.829209	1.38854	-1.12895	0.181236	-0.768167	FLE02L07Gene002281	1	1	FLE02L07Gene002281	S606H0a	2.50937	cluster 1 (614)	kmeans	none	none
290	1.55022	0.427957	0.689833	-0.416971	-1.544	-0.773752	-1.27705	0.135786	-1.61484	-0.521627	0.426139	-0.410466	0.983166	0.872179	1.49002	-0.206761	1.06818	-0.878019	FLE02L07Gene008862	1	1	FLE02L07Gene008862	S606H0a	1.55022	cluster 1 (614)	kmeans	none	none
291	1.56482	0.0642653	0.116494	-0.500028	-1.72912	-0.927755	-0.0930806	0.018382	-2.10198	-0.417709	0.78692	0.201349	0.897417	1.51488	0.93065	-0.919421	0.599767	-0.00585202	FLE02L07Gene004099	1	1	FLE02L07Gene004099	S606H0a	1.56482	cluster 1 (614)	kmeans	none	none
292	0.766561	0.567243	-0.107656	-0.51467	-0.435793	-0.15365	-0.558767	-0.992529	-1.56307	-0.0550691	2.18174	-0.92289	0.338529	-0.626191	0.613754	-0.305838	2.24521	-0.476914	FLE02L07Gene006378	1	1	FLE02L07Gene006378	S606H0a	0.766561	cluster 1 (614)	kmeans	none	none
293	0.965115	-1.03786	0.352937	-0.00027727	0.788232	0.74987	-0.0814959	0.165534	-2.48471	-1.32475	1.20482	-0.29538	0.283091	0.469697	0.227592	-1.03677	1.57558	-0.521235	FLE02L07Gene003284	1	1	FLE02L07Gene003284	S606H0a	0.965115	cluster 1 (614)	kmeans	none	none
294	1.22766	-0.669239	0.843657	0.240785	-0.0730967	0.494197	-1.53835	-0.230377	-2.27215	-0.420406	0.669217	-1.27197	1.08862	-0.138339	1.56372	-0.178625	0.71877	-0.0540765	FLE02L07Gene008130	1	1	FLE02L07Gene008130	S606H0a	1.22766	cluster 1 (614)	kmeans	none	none
295	-0.11426	-0.659167	-0.290823	1.19716	-1.59811	-0.643818	-0.275024	-0.516998	-2.03242	-1.02665	1.03643	0.238223	-0.118982	0.54377	1.50334	0.490785	1.01431	1.25223	FLE02L07Gene010929	1	1	FLE02L07Gene010929	S606H0a	-0.11426	cluster 1 (614)	kmeans	none	none
296	-0.90721	-0.103603	-0.908968	1.03271	-1.16206	-1.67208	0.251385	0.479166	-1.41706	0.568328	0.455411	-1.24893	0.386211	-0.194403	0.838163	0.720478	1.73563	1.14684	FLE02L07Gene011347	1	1	FLE02L07Gene011347	S606H0a	-0.90721	cluster 1 (614)	kmeans	none	none
297	-1.35391	-0.51815	-0.291995	0.946111	-0.0301538	-1.80686	-0.806651	0.12307	-1.28642	0.361266	1.69826	-0.221508	-0.575652	-0.0990335	1.43405	0.268715	1.56306	0.595806	FLE02L07Gene004145	1	1	FLE02L07Gene004145	S606H0a	-1.35391	cluster 1 (614)	kmeans	none	none
298	-1.35412	0.212862	-0.867094	0.854191	0.202156	-0.68955	-0.496437	-0.227767	-0.00722052	-1.35732	1.36169	-0.634727	0.467525	-1.16502	1.79119	-0.463942	0.512601	1.86098	FLE02L07Gene004280	1	1	FLE02L07Gene004280	S606H0a	-1.35412	cluster 1 (614)	kmeans	none	none
299	0.313939	-1.10621	0.920406	0.28934	-1.18809	-1.68984	-1.07798	1.38584	-1.11389	0.367339	2.00232	-0.23757	-0.231455	0.530872	0.544653	-0.819007	0.417509	0.691832	FLE02L07Gene003555	1	1	FLE02L07Gene003555	S606H0a	0.313939	cluster 1 (614)	kmeans	none	none
300	1.0003	0.25152	-0.00164296	0.200901	-0.659279	-0.844319	-0.277471	1.21259	-1.90024	0.218061	2.13983	-1.38747	-0.466004	-0.190201	0.782379	-1.19277	0.301929	0.811876	FLE02L07Gene008778	1	1	FLE02L07Gene008778	S606H0a	1.0003	cluster 1 (614)	kmeans	none	none
301	-0.0858754	-0.933908	-0.330507	1.2784	-0.626429	-1.44796	0.734266	1.10039	-1.10065	0.199013	2.2314	-0.167268	0.700733	0.324923	0.1509	-1.78455	0.0306698	-0.273547	FLE02L07Gene009421	1	1	FLE02L07Gene009421	S606H0a	-0.0858754	cluster 1 (614)	kmeans	none	none
302	-0.649306	-1.11053	-1.58605	0.428507	0.442587	0.511365	-0.936804	0.429551	-1.05519	0.69243	0.700047	-0.928109	1.493	-0.189177	1.68948	-0.597036	1.44735	-0.782107	FLE02L07Gene002916	1	1	FLE02L07Gene002916	S606H0a	-0.649306	cluster 1 (614)	kmeans	none	none
303	-0.137839	-1.13884	-0.626063	0.628679	1.34606	0.670468	-0.997493	0.616533	-1.42101	0.800699	-0.416195	-0.128496	-0.947712	-0.267791	1.10386	-0.527849	2.28708	-0.844082	NewGene_2972	1	1	NewGene_2972	S606H0a	-0.137839	cluster 1 (614)	kmeans	none	none
304	-0.697452	-1.02164	-0.201791	2.53928	-0.537482	0.166752	-1.04815	0.334233	-0.431664	0.985174	0.702339	-0.628288	0.383932	-0.0138809	1.36291	-1.5486	0.514971	-0.860644	FLE02L07Gene005909	1	1	FLE02L07Gene005909	S606H0a	-0.697452	cluster 1 (614)	kmeans	none	none
305	-1.0874	-0.886102	-0.77531	2.66402	0.772853	0.689589	-1.05695	0.672062	-1.15066	-0.477224	-0.251776	-0.702709	1.18919	0.298227	0.645747	0.0132565	0.225759	-0.782577	FLE02L07Gene009258	1	1	FLE02L07Gene009258	S606H0a	-1.0874	cluster 1 (614)	kmeans	none	none
306	-0.920788	-0.225959	-0.471715	2.72902	-1.01011	0.880992	-0.545928	0.112151	-1.24726	-0.545738	-0.0608047	-0.335239	1.25423	-0.0789859	1.12096	-0.959447	0.677462	-0.372832	FLE02L07Gene009275	1	1	FLE02L07Gene009275	S606H0a	-0.920788	cluster 1 (614)	kmeans	none	none
307	-0.21372	-1.07964	-0.971331	1.61534	-0.109786	1.16744	-0.749695	-1.20407	-0.923999	-0.242919	0.972924	-0.379766	-0.409191	-0.223771	2.32285	0.65564	0.510096	-0.736403	FLE02L07Gene007459	1	1	FLE02L07Gene007459	S606H0a	-0.21372	cluster 1 (614)	kmeans	none	none
308	0.636842	-1.41662	-0.184229	1.94222	-1.00196	0.0764969	-0.380764	-0.530741	-1.2428	1.19911	0.895362	-1.41062	1.58788	-0.411369	0.24207	-0.0521601	0.66512	-0.613837	FLE02L07Gene010067	1	1	FLE02L07Gene010067	S606H0a	0.636842	cluster 1 (614)	kmeans	none	none
309	-0.749553	-0.838398	0.303976	1.64275	-0.43181	-0.62332	-0.554807	0.344374	-1.19617	0.374688	-1.08342	-0.663396	0.890347	0.667347	0.150085	-1.42505	2.02675	1.16561	FLE02L07Gene003134	1	1	FLE02L07Gene003134	S606H0a	-0.749553	cluster 1 (614)	kmeans	none	none
310	-0.743713	-0.323469	-0.0056332	1.49247	-0.790554	-1.60067	-0.238837	0.588378	-1.16758	-0.142308	-1.12306	0.811761	1.31087	0.349891	1.18163	-1.47061	0.748861	1.12257	FLE02L07Gene008093	1	1	FLE02L07Gene008093	S606H0a	-0.743713	cluster 1 (614)	kmeans	none	none
311	-1.76484	-0.586006	-0.0274025	0.937917	-0.821296	-1.71501	0.796936	-0.397526	0.0611727	-0.282568	-0.645672	-0.748847	0.295514	0.253022	0.324573	0.750233	1.78319	1.78662	FLE02L07Gene004089	1	1	FLE02L07Gene004089	S606H0a	-1.76484	cluster 1 (614)	kmeans	none	none
312	-1.23389	-0.512278	0.238863	1.4126	-0.469914	-1.31108	-0.31995	-0.239454	-0.792529	-1.46483	-0.367348	-0.659354	0.777189	0.0632722	0.734931	0.715411	2.0165	1.41187	FLE02L07Gene007323	1	1	FLE02L07Gene007323	S606H0a	-1.23389	cluster 1 (614)	kmeans	none	none
313	-2.34042	-0.581681	-0.15466	0.668436	0.505925	-0.554941	-0.0342764	0.354705	-0.72498	-0.138311	-1.46646	-0.128026	1.86735	0.206686	0.164132	-0.0765382	1.84439	0.588682	FLE02L07Gene004742	1	1	FLE02L07Gene004742	S606H0a	-2.34042	cluster 1 (614)	kmeans	none	none
314	-0.705419	-0.00186716	-0.276305	-0.751049	-0.665473	-1.63387	0.177937	-0.663367	-1.32724	0.45555	0.0818629	-0.324914	1.59829	-0.0271523	0.439406	0.380613	2.63262	0.610386	FLE02L07Gene004832	1	1	FLE02L07Gene004832	S606H0a	-0.705419	cluster 1 (614)	kmeans	none	none
315	-0.323647	0.339316	-0.470008	0.0219173	-1.06741	-1.50435	0.66498	-0.540701	-1.27045	-0.422825	-0.625907	-0.66153	0.977851	-0.568361	1.8545	0.668935	1.88097	1.04672	FLE02L07Gene000957	1	1	FLE02L07Gene000957	S606H0a	-0.323647	cluster 1 (614)	kmeans	none	none
316	-0.386943	-0.235714	-0.613813	-0.453992	-1.6279	-1.72093	0.346426	0.108116	-0.740256	-0.102006	-0.393091	-0.508116	0.477958	0.296334	1.3713	1.04202	2.37128	0.769325	FLE02L07Gene008079	1	1	FLE02L07Gene008079	S606H0a	-0.386943	cluster 1 (614)	kmeans	none	none
317	-0.571275	-0.448434	-0.55804	-0.346121	-1.41728	-1.43587	0.451178	-0.564074	-0.880843	0.0986155	-0.759979	-0.379979	0.686698	0.879482	0.948345	0.44846	2.23137	1.61775	NewGene_2339	1	1	NewGene_2339	S606H0a	-0.571275	cluster 1 (614)	kmeans	none	none
318	0.0766781	-0.0428279	-0.760399	-0.176613	-1.38923	-0.980215	0.490995	-0.549426	-1.87257	0.150706	-0.352021	-0.790759	1.18403	0.851344	0.876435	0.286074	2.2737	0.724088	FLE02L07Gene000222	1	1	FLE02L07Gene000222	S606H0a	0.0766781	cluster 1 (614)	kmeans	none	none
319	-0.411506	-0.162114	-0.486241	-0.101031	-1.06487	-1.47059	0.49601	-0.354412	-1.55772	0.530838	-0.717519	-0.773284	0.980361	0.396475	1.61349	-0.0241845	2.06387	1.04243	FLE02L07Gene004237	1	1	FLE02L07Gene004237	S606H0a	-0.411506	cluster 1 (614)	kmeans	none	none
320	-1.42245	-1.17638	-1.0277	-0.292277	-0.874731	-0.840697	0.279253	0.361834	-0.674607	-0.0696674	-0.380374	-0.224263	0.926717	1.14619	1.84652	-0.181458	2.04691	0.557174	FLE02L07Gene010404	1	1	FLE02L07Gene010404	S606H0a	-1.42245	cluster 1 (614)	kmeans	none	none
321	-1.62879	-0.685398	-1.04705	0.0886924	-0.325544	-1.53909	0.243628	-0.240155	-1.18433	-0.336393	0.84387	-0.314297	0.46334	1.40575	1.24783	0.512403	1.85204	0.643495	FLE02L07Gene001716	1	1	FLE02L07Gene001716	S606H0a	-1.62879	cluster 1 (614)	kmeans	none	none
322	-0.850903	-0.632473	-0.619109	0.00446605	-1.11818	-1.62531	1.10278	0.106444	-0.391388	1.5646	-1.41654	-0.738429	0.867738	0.720705	1.53592	-0.102536	1.19025	0.401974	FLE02L07Gene011122	1	1	FLE02L07Gene011122	S606H0a	-0.850903	cluster 1 (614)	kmeans	none	none
323	-0.480654	-0.0349199	-0.813933	-0.197505	-1.67063	-1.77455	1.04917	0.195622	-0.549246	1.15058	-1.34642	-0.578905	1.33744	0.755852	1.2019	0.166643	1.03766	0.551897	FLE02L07Gene009744	1	1	FLE02L07Gene009744	S606H0a	-0.480654	cluster 1 (614)	kmeans	none	none
324	-0.772651	-1.08913	-0.712174	0.175332	-1.54363	-1.23392	0.782168	0.157712	-1.0425	0.890053	-1.21499	-0.559576	0.907462	1.02406	1.31067	0.890829	1.12443	0.905866	FLE02L07Gene011552	1	1	FLE02L07Gene011552	S606H0a	-0.772651	cluster 1 (614)	kmeans	none	none
325	-1.01601	-0.848504	-0.398732	0.0343338	-0.977591	-1.38198	0.543868	-0.128935	-1.18382	0.767353	-0.935698	-0.984644	0.917729	1.37717	1.54372	0.276319	1.13846	1.25697	FLE02L07Gene010654	1	1	FLE02L07Gene010654	S606H0a	-1.01601	cluster 1 (614)	kmeans	none	none
326	-0.992736	-0.959692	-1.055	-0.433296	-1.08711	-1.64844	0.549391	-0.116571	-0.477609	1.26384	-0.779861	-0.198725	0.837991	0.523425	1.14689	0.38831	1.37068	1.66851	FLE02L07Gene011512	1	1	FLE02L07Gene011512	S606H0a	-0.992736	cluster 1 (614)	kmeans	none	none
327	-0.645685	-0.9343	-0.99162	-0.249535	-1.20556	-1.92535	0.85011	0.322005	-0.573883	0.327133	-0.65645	-0.570265	0.644339	1.19291	1.31738	0.348572	1.31015	1.44003	FLE02L07Gene011636	1	1	FLE02L07Gene011636	S606H0a	-0.645685	cluster 1 (614)	kmeans	none	none
328	-0.126605	-0.204964	-0.321622	0.180669	-1.54094	-1.88028	-0.106881	-0.319042	0.0674951	1.00486	-1.28192	-1.29883	0.588697	1.32263	1.09031	0.450256	1.4407	0.935472	FLE02L07Gene004368	1	1	FLE02L07Gene004368	S606H0a	-0.126605	cluster 1 (614)	kmeans	none	none
329	-0.0851076	0.0179505	-0.514704	-0.480281	-1.78567	-1.5625	-0.138774	0.146973	-0.312832	0.838422	-1.29111	-0.853327	0.399662	0.913751	1.31791	0.289632	1.61923	1.48077	FLE02L07Gene005347	1	1	FLE02L07Gene005347	S606H0a	-0.0851076	cluster 1 (614)	kmeans	none	none
330	-0.0473616	0.41461	-0.333258	-0.503586	-1.29263	-2.4094	0.315787	-0.301922	-0.57274	0.577642	-1.26803	-0.258205	0.842173	0.724465	1.16759	0.479384	1.77654	0.688945	FLE02L07Gene007521	1	1	FLE02L07Gene007521	S606H0a	-0.0473616	cluster 1 (614)	kmeans	none	none
331	-0.618295	-0.107012	0.341032	0.237414	-1.07508	-2.16743	0.0779317	-0.581698	-0.794664	0.797465	-0.659246	-1.25382	0.244441	1.09894	1.52469	0.492684	1.48909	0.953561	FLE02L07Gene005321	1	1	FLE02L07Gene005321	S606H0a	-0.618295	cluster 1 (614)	kmeans	none	none
332	-0.784755	-0.557433	-0.241447	0.0133403	-1.30552	-1.86342	0.237331	0.134599	-0.729602	1.03314	-0.663592	-1.1108	0.485517	0.771953	1.67791	0.179184	1.58734	1.13626	FLE02L07Gene005362	1	1	FLE02L07Gene005362	S606H0a	-0.784755	cluster 1 (614)	kmeans	none	none
333	-0.804337	-0.468479	-1.08276	0.240944	-1.14261	-1.64204	0.24987	-0.0566843	-0.499172	0.0676605	-0.727834	-0.826419	0.676549	0.750653	1.61698	0.588278	2.1244	0.934992	FLE02L07Gene008138	1	1	FLE02L07Gene008138	S606H0a	-0.804337	cluster 1 (614)	kmeans	none	none
334	-1.03198	-0.903231	-0.474866	-0.00749901	-1.27284	-1.5375	0.253002	-0.0213113	-0.655391	0.807884	-0.892163	-0.494238	0.646404	0.940733	1.59237	0.732517	2.07034	0.247773	FLE02L07Gene005593	1	1	FLE02L07Gene005593	S606H0a	-1.03198	cluster 1 (614)	kmeans	none	none
335	-1.35294	-1.16351	-0.949653	0.234386	-0.926622	-1.31603	0.119909	-0.204421	-0.339185	0.425401	-0.398935	-0.712378	0.560639	0.969543	1.27581	0.849658	2.28822	0.640099	FLE02L07Gene000295	1	1	FLE02L07Gene000295	S606H0a	-1.35294	cluster 1 (614)	kmeans	none	none
336	-1.17996	-0.914518	-0.824017	-0.0613418	-1.25922	-1.37745	0.13016	-0.123009	-0.45774	0.51475	-0.531457	-0.446553	0.520693	0.828517	1.53163	0.530323	2.32372	0.795477	FLE02L07Gene010926	1	1	FLE02L07Gene010926	S606H0a	-1.17996	cluster 1 (614)	kmeans	none	none
337	-1.1064	-1.17103	-1.08389	-0.249302	-0.742796	-1.26713	-0.43931	-0.00967441	-0.335824	0.31085	-0.787722	-0.420674	0.724188	1.21182	1.41743	0.707369	1.78268	1.45941	FLE02L07Gene010587	1	1	FLE02L07Gene010587	S606H0a	-1.1064	cluster 1 (614)	kmeans	none	none
338	-1.00596	-0.843389	-0.933612	-0.414485	-0.979091	-1.4061	0.169828	-0.178928	-1.14318	0.472542	-0.482509	-0.439488	1.08105	1.12845	1.4057	1.02658	1.80807	0.734541	FLE02L07Gene007987	1	1	FLE02L07Gene007987	S606H0a	-1.00596	cluster 1 (614)	kmeans	none	none
339	-0.350298	-0.462222	-1.3406	-0.228441	-1.09243	-1.83443	-0.336612	0.112468	-0.65366	0.837386	-0.621305	-0.622368	0.913955	0.632356	1.00822	0.956846	1.93677	1.14437	NewGene_905	1	1	NewGene_905	S606H0a	-0.350298	cluster 1 (614)	kmeans	none	none
340	-0.479284	-0.756907	-1.13578	-0.431452	-1.83897	-1.51931	1.00518	-0.170184	-0.12341	0.575478	-0.715441	-0.47841	0.984138	1.09366	0.326851	0.986173	1.53339	1.14428	FLE02L07Gene011506	1	1	FLE02L07Gene011506	S606H0a	-0.479284	cluster 1 (614)	kmeans	none	none
341	-0.708577	-0.374805	-0.884112	-0.414736	-1.37178	-1.27344	0.786224	-0.185052	-0.539363	0.281373	-1.03166	-0.629911	1.11349	0.821307	1.21471	0.470628	2.38526	0.340437	FLE02L07Gene009163	1	1	FLE02L07Gene009163	S606H0a	-0.708577	cluster 1 (614)	kmeans	none	none
342	-1.04623	-0.683073	-0.878356	-0.000575443	-1.40455	-1.67293	0.981616	-0.03752	-0.437336	1.07945	-0.805576	-0.621139	1.04275	0.969537	1.16077	0.200949	1.71192	0.440308	FLE02L07Gene009486	1	1	FLE02L07Gene009486	S606H0a	-1.04623	cluster 1 (614)	kmeans	none	none
343	-0.819067	-0.177611	-0.69062	0.00901654	-1.36734	-1.86227	0.708226	-0.0149622	-0.53982	1.07089	-1.2304	-0.699218	1.09154	0.855669	1.41639	0.288541	1.53014	0.430891	FLE02L07Gene006969	1	1	FLE02L07Gene006969	S606H0a	-0.819067	cluster 1 (614)	kmeans	none	none
344	-0.773848	-0.285047	-0.88616	-0.300981	-1.4579	-1.4866	0.832775	-0.0884019	-0.735973	0.787091	-1.08692	-0.641733	1.29104	0.891248	1.22296	0.391365	1.8098	0.517273	FLE02L07Gene005997	1	1	FLE02L07Gene005997	S606H0a	-0.773848	cluster 1 (614)	kmeans	none	none
345	-0.772492	-0.252245	-0.69053	0.396213	-1.37495	-1.8677	0.227365	0.0796315	-0.0223901	0.347559	-1.08502	-0.824595	1.23135	0.816196	0.66337	-0.0191022	2.17149	0.975848	NewGene_596	1	1	NewGene_596	S606H0a	-0.772492	cluster 1 (614)	kmeans	none	none
346	-0.583286	-0.054969	-1.11121	-0.0428988	-1.61713	-1.80006	0.573751	0.00717609	-0.490948	1.01392	-0.973675	-0.551435	1.19101	0.637652	0.471093	0.42022	1.81206	1.09872	FLE02L07Gene000171	1	1	FLE02L07Gene000171	S606H0a	-0.583286	cluster 1 (614)	kmeans	none	none
347	-0.0629716	-0.010003	0.193132	0.2912	0.204787	-1.36234	1.03729	-1.04065	-0.961127	0.0254628	-0.230353	-1.13262	-0.273992	-0.116527	0.655597	-0.858081	2.97663	0.66456	FLE02L07Gene007792	1	1	FLE02L07Gene007792	S606H0a	-0.0629716	cluster 1 (614)	kmeans	none	none
348	-0.959255	-0.349079	0.22462	-0.154674	1.09199	-1.84829	0.272587	-0.835513	-1.18099	1.39086	-0.954169	-0.472079	0.407906	-0.718945	0.525525	0.853267	1.94078	0.765456	FLE02L07Gene000741	1	1	FLE02L07Gene000741	S606H0a	-0.959255	cluster 1 (614)	kmeans	none	none
349	-1.33331	-0.298042	-1.19422	-0.611084	-0.814049	-1.08832	-0.40897	0.137398	-0.989419	-0.116304	0.211997	1.83554	-0.32137	1.65681	1.00478	0.0968574	1.63376	0.59795	FLE02L07Gene005944	1	1	FLE02L07Gene005944	S606H0a	-1.33331	cluster 1 (614)	kmeans	none	none
350	-0.806058	-0.322746	-1.09017	0.119759	-1.07794	-1.10486	-1.12563	0.67065	-0.641074	0.543726	0.0242101	1.50199	0.416562	0.382757	0.371637	-0.197507	2.70977	-0.375074	NewGene_353	1	1	NewGene_353	S606H0a	-0.806058	cluster 1 (614)	kmeans	none	none
351	-0.657764	0.169414	0.0855207	-0.475523	-0.882807	-1.40553	0.0547853	0.214471	-1.57712	0.819776	-1.51604	1.60799	0.527773	1.32576	1.226	0.812315	0.611623	-0.94065	NewGene_78	1	1	NewGene_78	S606H0a	-0.657764	cluster 1 (614)	kmeans	none	none
352	-1.01214	-2.10607	-0.361764	0.0616174	0.651426	-1.07795	1.72858	-0.720211	-0.0740421	0.814555	-0.916338	-0.642674	1.20423	0.960313	1.28304	0.447694	0.147054	-0.387314	NewGene_398	1	1	NewGene_398	S606H0a	-1.01214	cluster 1 (614)	kmeans	none	none
353	-0.92414	-0.797225	-0.146633	-0.311052	0.496767	-1.10087	1.59003	-0.447165	-1.26391	1.12157	-1.58656	-0.916001	1.04904	1.13845	1.37763	-0.349903	0.488103	0.581873	FLE02L07Gene009068	1	1	FLE02L07Gene009068	S606H0a	-0.92414	cluster 1 (614)	kmeans	none	none
354	-0.724072	-1.0115	-0.862921	0.407596	0.607466	-0.821809	0.399944	-0.245829	-0.762925	0.439683	-1.61977	-0.611043	2.055	0.695929	1.7524	0.163663	0.988343	-0.85016	FLE02L07Gene009124	1	1	FLE02L07Gene009124	S606H0a	-0.724072	cluster 1 (614)	kmeans	none	none
355	-1.09061	-0.994024	-1.83049	-0.619522	-0.452367	-0.769761	0.713589	-0.594652	-0.384877	1.18497	-0.756249	-0.121181	1.00502	0.350438	1.96562	1.12911	0.962339	0.30265	FLE02L07Gene006657	1	1	FLE02L07Gene006657	S606H0a	-1.09061	cluster 1 (614)	kmeans	none	none
356	-1.68067	-1.38468	0.214646	0.96819	-0.595754	-1.99067	0.38676	0.970983	-0.474665	1.4443	-0.403275	-0.534674	0.394881	1.22	0.775807	-0.21712	0.900701	0.00524441	FLE02L07Gene006090	1	1	FLE02L07Gene006090	S606H0a	-1.68067	cluster 1 (614)	kmeans	none	none
357	-1.40324	-0.836885	-0.145421	1.15497	-1.25382	-1.57243	0.814189	0.176788	0.659878	1.11108	-1.09802	-0.659012	0.337017	1.0459	1.56652	-0.498062	0.947168	-0.346621	FLE02L07Gene009108	1	1	FLE02L07Gene009108	S606H0a	-1.40324	cluster 1 (614)	kmeans	none	none
358	-1.81668	-1.78711	-0.865422	0.368468	-0.863974	-1.04862	0.622433	0.769936	-0.0503358	1.08287	-0.693032	-0.519497	0.4949	1.06142	1.44807	0.183452	0.988788	0.624331	FLE02L07Gene007536	1	1	FLE02L07Gene007536	S606H0a	-1.81668	cluster 1 (614)	kmeans	none	none
359	-1.19131	-1.13057	-0.524532	0.241867	-1.22694	-1.84669	0.622434	0.557886	0.121415	0.970481	-1.11524	-0.645784	0.640756	1.29651	1.11282	-0.0602242	0.958474	1.21865	FLE02L07Gene010471	1	1	FLE02L07Gene010471	S606H0a	-1.19131	cluster 1 (614)	kmeans	none	none
360	-1.37719	-0.781847	-0.628799	0.37359	-0.879003	-1.50774	-0.477957	0.15797	-0.448006	1.1669	-0.886062	-0.661275	0.468673	1.48391	1.39643	0.83263	1.67306	0.0947323	FLE02L07Gene008694	1	1	FLE02L07Gene008694	S606H0a	-1.37719	cluster 1 (614)	kmeans	none	none
361	-1.59369	-1.34643	-0.953565	-0.136403	-0.584783	-1.44156	0.17452	-0.119686	-0.201681	1.39431	-0.711908	-0.443531	0.792095	0.992985	1.2325	0.658139	1.58111	0.707567	FLE02L07Gene009303	1	1	FLE02L07Gene009303	S606H0a	-1.59369	cluster 1 (614)	kmeans	none	none
362	-1.42005	-0.832329	-0.660089	0.500636	-1.3429	-1.40229	-0.0825275	0.0396456	-0.335586	1.56533	-0.746043	-0.326554	1.13658	0.772509	1.47247	0.0392691	1.59405	0.027865	FLE02L07Gene001779	1	1	FLE02L07Gene001779	S606H0a	-1.42005	cluster 1 (614)	kmeans	none	none
363	-1.18783	-0.859143	-0.50056	0.257778	-1.62656	-1.89594	0.511906	0.13075	0.167191	1.21253	-0.358122	-0.539537	0.374063	1.09372	1.27949	0.11661	1.76249	0.0611559	FLE02L07Gene008441	1	1	FLE02L07Gene008441	S606H0a	-1.18783	cluster 1 (614)	kmeans	none	none
364	-1.28989	-1.24278	-0.951865	-0.0375377	-1.22382	-1.61022	0.674303	0.483191	0.0078235	0.874816	-0.706415	-0.460828	0.550604	1.05231	1.67346	0.450219	1.45805	0.298578	FLE02L07Gene006303	1	1	FLE02L07Gene006303	S606H0a	-1.28989	cluster 1 (614)	kmeans	none	none
365	-1.07471	-1.50517	-0.238385	1.06386	-0.873759	-1.39465	0.0696126	-0.469693	-0.649679	0.830949	-0.481617	-0.936166	0.939179	1.69113	1.20644	0.209929	1.39542	0.217301	FLE02L07Gene004513	1	1	FLE02L07Gene004513	S606H0a	-1.07471	cluster 1 (614)	kmeans	none	none
366	-1.26825	-1.68283	-0.511528	-1.09499	-1.28763	-0.951764	0.538239	1.12919	-0.550531	0.351283	0.62723	-0.383033	0.894694	1.25474	0.795864	1.67328	0.441559	0.0244702	FLE02L07Gene010142	1	1	FLE02L07Gene010142	S606H0a	-1.26825	cluster 1 (614)	kmeans	none	none
367	-1.01794	-1.22853	-1.35682	-0.653093	-1.35649	-0.378905	0.519564	0.942191	-0.773835	1.07935	0.278024	-0.437355	-0.127349	1.4358	1.55764	0.138969	1.56675	-0.187969	FLE02L07Gene006508	1	1	FLE02L07Gene006508	S606H0a	-1.01794	cluster 1 (614)	kmeans	none	none
368	-1.32133	-0.953761	-0.437025	-1.23605	-0.189858	-0.733228	0.0479295	0.916868	-0.316527	0.186564	0.173799	-0.0278523	1.61008	1.16131	0.81133	-1.0312	2.16681	-0.827853	FLE02L07Gene009559	1	1	FLE02L07Gene009559	S606H0a	-1.32133	cluster 1 (614)	kmeans	none	none
369	0.229582	-0.120985	0.346414	-0.507294	-1.63781	-2.22198	0.00944384	0.40258	-1.24794	0.163445	-0.26685	-0.204623	0.89898	0.865568	1.48513	0.126274	1.81114	-0.131075	FLE02L07Gene006282	1	1	FLE02L07Gene006282	S606H0a	0.229582	cluster 1 (614)	kmeans	none	none
370	0.29107	0.984277	0.208626	-0.00194372	-1.50331	-1.62566	0.425029	-0.529308	-1.26446	0.355145	-0.723332	-0.803404	1.05763	1.04758	1.76909	-0.0294142	1.22964	-0.887252	FLE02L07Gene004570	1	1	FLE02L07Gene004570	S606H0a	0.29107	cluster 1 (614)	kmeans	none	none
371	-0.185604	0.26143	-0.504804	0.130392	-2.00858	-0.994886	0.097918	0.421832	-1.13781	0.17349	-0.6324	-0.818679	0.849601	1.34799	1.69296	-0.11005	1.84821	-0.431006	FLE02L07Gene000561	1	1	FLE02L07Gene000561	S606H0a	-0.185604	cluster 1 (614)	kmeans	none	none
372	0.0579558	0.581653	-0.318933	0.0771645	-1.80685	-1.386	0.39036	-0.293359	-1.2007	0.0280357	-0.455859	-0.910137	0.691021	1.0792	1.69166	0.159457	1.99382	-0.378494	FLE02L07Gene007191	1	1	FLE02L07Gene007191	S606H0a	0.0579558	cluster 1 (614)	kmeans	none	none
373	-0.393892	0.456828	-0.351284	-0.141835	-1.70053	-1.29101	0.640775	0.0159918	-0.955843	0.0707583	-1.21133	-0.425235	1.7258	0.423739	2.09944	0.185936	1.1307	-0.279003	FLE02L07Gene004941	1	1	FLE02L07Gene004941	S606H0a	-0.393892	cluster 1 (614)	kmeans	none	none
374	-0.404746	0.638856	-0.359684	-0.202743	-1.31764	-1.35	0.0769326	-0.709352	-0.551821	0.110969	-1.3781	-0.895119	1.88063	0.879643	1.45412	0.608786	1.54157	-0.0223066	FLE02L07Gene010710	1	1	FLE02L07Gene010710	S606H0a	-0.404746	cluster 1 (614)	kmeans	none	none
375	-0.622674	0.0350127	-0.566952	-0.279945	-1.4075	-1.25661	0.611538	-0.13272	-0.943799	0.129219	-1.3342	-0.817844	1.48254	0.700113	1.67444	0.463602	1.69389	0.571895	FLE02L07Gene000334	1	1	FLE02L07Gene000334	S606H0a	-0.622674	cluster 1 (614)	kmeans	none	none
376	-0.416869	0.314954	-0.58731	-0.243881	-1.37589	-1.30177	0.557543	-0.344533	-0.94305	-0.165533	-1.26269	-0.780862	1.4236	0.614507	1.71704	0.394005	1.83085	0.569893	FLE02L07Gene001831	1	1	FLE02L07Gene001831	S606H0a	-0.416869	cluster 1 (614)	kmeans	none	none
377	0.141366	0.731403	-0.515022	-0.119042	-1.82004	-1.24313	0.619924	0.379821	-1.04381	0.634116	-1.3245	-0.570406	1.82496	0.816621	1.02446	0.132427	1.18736	-0.856509	FLE02L07Gene011501	1	1	FLE02L07Gene011501	S606H0a	0.141366	cluster 1 (614)	kmeans	none	none
378	-0.153083	0.689592	-0.536159	0.592377	-1.55038	-1.57345	0.289276	0.0247395	-1.14625	0.529937	-1.62593	-0.291478	1.59102	0.174342	1.02164	0.560839	1.61565	-0.212682	FLE02L07Gene002583	1	1	FLE02L07Gene002583	S606H0a	-0.153083	cluster 1 (614)	kmeans	none	none
379	-0.529445	-0.00691962	-0.157906	-0.0305095	-0.93617	-1.80464	0.0277992	-0.00705243	-1.13112	1.02992	-0.76124	-0.955832	0.599665	1.54788	1.35116	0.232291	1.9739	-0.44178	FLE02L07Gene011624	1	1	FLE02L07Gene011624	S606H0a	-0.529445	cluster 1 (614)	kmeans	none	none
380	-0.713008	-0.818092	-0.387406	0.274416	-1.22657	-1.20663	0.643349	0.0510686	-0.824166	0.312994	-0.451565	-0.77148	0.773151	1.67779	1.73349	-0.107534	1.87536	-0.835151	FLE02L07Gene007022	1	1	FLE02L07Gene007022	S606H0a	-0.713008	cluster 1 (614)	kmeans	none	none
381	-1.0471	-0.100458	-0.684547	0.673643	-1.203	-1.72186	0.822656	-0.105815	-0.575385	0.281262	-0.64621	-1.00886	0.336323	0.919686	1.86149	0.234561	1.88141	0.0822099	FLE02L07Gene011201	1	1	FLE02L07Gene011201	S606H0a	-1.0471	cluster 1 (614)	kmeans	none	none
382	-0.489055	-0.260553	-0.732726	0.497702	-1.02014	-1.48056	0.621796	-0.350277	-0.21187	0.310031	-1.35846	-1.41427	1.20328	1.16315	1.63472	-0.0974441	1.59549	0.389178	FLE02L07Gene002125	1	1	FLE02L07Gene002125	S606H0a	-0.489055	cluster 1 (614)	kmeans	none	none
383	-0.564281	-0.217053	-0.321127	0.05671	-1.43475	-1.40147	1.11274	0.0499308	-0.834942	0.980848	-1.10692	-0.76002	0.956852	1.18178	1.76958	-0.192373	1.37706	-0.652573	FLE02L07Gene002038	1	1	FLE02L07Gene002038	S606H0a	-0.564281	cluster 1 (614)	kmeans	none	none
384	-0.754176	-0.59861	-0.205605	0.129824	-1.16358	-1.42335	0.529616	0.108859	-0.689756	1.02205	-1.11089	-0.870128	0.845242	1.38064	1.93097	0.164341	1.40241	-0.697869	FLE02L07Gene003121	1	1	FLE02L07Gene003121	S606H0a	-0.754176	cluster 1 (614)	kmeans	none	none
385	-0.63382	-0.320055	-0.329428	0.394968	-1.50646	-1.54791	0.603731	-0.0467275	-0.750254	0.805107	-0.99744	-0.981309	0.945655	1.37088	1.58886	0.232193	1.58388	-0.411863	FLE02L07Gene001127	1	1	FLE02L07Gene001127	S606H0a	-0.63382	cluster 1 (614)	kmeans	none	none
386	-0.919624	-0.762132	-0.787002	0.248246	-1.33047	-1.54037	0.850916	0.140943	-0.619187	0.773581	-1.0211	-0.633809	1.04901	0.998257	1.8974	0.0986688	1.35325	0.203423	FLE02L07Gene001787	1	1	FLE02L07Gene001787	S606H0a	-0.919624	cluster 1 (614)	kmeans	none	none
387	-0.749179	-0.195304	-0.870397	-0.0950758	-1.36982	-1.44752	0.771345	0.0331129	-0.684768	0.77264	-1.02233	-0.710392	1.40258	1.2797	1.74695	0.140827	1.29767	-0.300033	FLE02L07Gene010506	1	1	FLE02L07Gene010506	S606H0a	-0.749179	cluster 1 (614)	kmeans	none	none
388	-0.224164	0.0708859	-0.681237	0.194874	-1.60021	-1.50985	0.95049	-0.0493593	-1.04893	0.714268	-1.08732	-0.962471	1.32416	1.58402	1.27535	-0.173422	1.00554	0.217361	FLE02L07Gene009797	1	1	FLE02L07Gene009797	S606H0a	-0.224164	cluster 1 (614)	kmeans	none	none
389	-0.321583	0.413607	-0.285302	0.532727	-1.6569	-1.61496	0.90821	-0.00169331	-0.875817	0.687263	-1.15465	-1.03003	1.13501	0.966276	1.49992	-0.231875	1.37884	-0.349038	FLE02L07Gene003308	1	1	FLE02L07Gene003308	S606H0a	-0.321583	cluster 1 (614)	kmeans	none	none
390	-0.352302	-0.0536322	-0.338916	-0.0608443	-1.83897	-1.47712	1.20455	0.136156	-0.737841	0.464247	-0.963123	-0.84684	1.10325	1.14317	1.38098	0.130135	1.61556	-0.508455	FLE02L07Gene005123	1	1	FLE02L07Gene005123	S606H0a	-0.352302	cluster 1 (614)	kmeans	none	none
391	-0.490139	-0.34256	-0.98805	0.432273	-1.57908	-1.45701	0.023519	0.293775	-0.806845	0.641365	-1.15884	-0.492656	1.58774	1.13748	1.26636	0.496787	1.56411	-0.128228	FLE02L07Gene001250	1	1	FLE02L07Gene001250	S606H0a	-0.490139	cluster 1 (614)	kmeans	none	none
392	-0.469326	-0.0551332	-0.893724	0.270304	-1.29693	-1.63789	0.196863	-0.00964002	-1.555	0.641449	-0.165437	-0.91465	1.22809	0.834144	1.11524	0.48954	2.01979	0.2023	FLE02L07Gene002836	1	1	FLE02L07Gene002836	S606H0a	-0.469326	cluster 1 (614)	kmeans	none	none
393	-0.622487	-0.532074	-0.835302	0.438773	-1.3358	-1.59068	0.197288	-0.211197	-1.19907	0.364893	-0.276378	-0.855041	0.941986	1.28927	1.27461	0.395991	2.00802	0.547197	FLE02L07Gene006932	1	1	FLE02L07Gene006932	S606H0a	-0.622487	cluster 1 (614)	kmeans	none	none
394	-0.0363267	0.877924	-0.999553	0.833198	-2.02282	-1.83433	1.1622	0.477447	-0.24174	0.449591	-0.823161	-0.432522	1.06842	0.912589	1.0427	-0.969235	0.606711	-0.0710888	FLE02L07Gene006072	1	1	FLE02L07Gene006072	S606H0a	-0.0363267	cluster 1 (614)	kmeans	none	none
395	-0.239983	0.473489	-0.598026	-0.320818	-1.62035	-1.61337	1.65327	0.172898	-0.243811	1.14971	-0.710321	-0.770347	1.25773	1.45124	0.930099	-0.67709	0.457784	-0.75209	FLE02L07Gene011585	1	1	FLE02L07Gene011585	S606H0a	-0.239983	cluster 1 (614)	kmeans	none	none
396	-0.388129	-0.328987	-1.04472	0.11579	-1.88258	-1.3312	1.68469	1.08574	0.101357	0.897826	-0.736138	-0.433176	0.770015	0.927739	1.44605	-0.727105	0.500817	-0.657986	FLE02L07Gene002536	1	1	FLE02L07Gene002536	S606H0a	-0.388129	cluster 1 (614)	kmeans	none	none
397	-0.176766	-0.474359	-0.744925	0.708833	-2.00705	-1.26311	1.32945	0.911973	-0.190595	0.652438	-0.413108	-0.558869	1.04678	1.52183	0.734266	-1.12866	0.82983	-0.777962	FLE02L07Gene005704	1	1	FLE02L07Gene005704	S606H0a	-0.176766	cluster 1 (614)	kmeans	none	none
398	-1.09321	0.0111972	-0.290695	0.176022	-1.78232	-1.69231	0.4915	1.139	0.217031	0.571853	-1.3698	-0.309258	1.36548	0.145845	1.07609	0.0665879	1.61321	-0.336224	FLE02L07Gene011121	1	1	FLE02L07Gene011121	S606H0a	-1.09321	cluster 1 (614)	kmeans	none	none
399	-0.213509	-0.461772	-1.32032	0.999471	-1.08416	-0.941452	1.37225	0.608379	-1.46188	-0.0453455	-0.632368	-1.2333	0.760306	0.588682	1.66509	-0.410147	1.15045	0.659626	FLE02L07Gene002775	1	1	FLE02L07Gene002775	S606H0a	-0.213509	cluster 1 (614)	kmeans	none	none
400	-0.364469	-0.16283	-0.779316	0.84337	-1.53905	-1.39223	0.810442	0.418249	-1.39552	0.140601	-0.585122	-0.773987	0.555357	0.515282	2.02009	-0.192122	1.65248	0.228774	FLE02L07Gene011301	1	1	FLE02L07Gene011301	S606H0a	-0.364469	cluster 1 (614)	kmeans	none	none
401	-0.374961	-0.409806	-1.39756	0.042636	-1.54458	-1.11321	1.44089	0.0979191	-0.877832	0.401309	-0.557863	-0.485495	1.19758	0.762696	1.5852	-0.333111	1.69988	-0.133697	FLE02L07Gene008928	1	1	FLE02L07Gene008928	S606H0a	-0.374961	cluster 1 (614)	kmeans	none	none
402	-0.12667	-0.0201164	-1.0694	-0.132031	-1.6041	-1.44272	1.20972	-0.0371801	-0.526031	0.546103	-0.868698	-1.05071	0.702961	0.599775	1.73135	-0.435823	1.40997	1.11361	FLE02L07Gene008030	1	1	FLE02L07Gene008030	S606H0a	-0.12667	cluster 1 (614)	kmeans	none	none
403	-0.0345665	0.39555	-0.453802	0.644429	-1.22887	-1.60312	0.544824	0.0105404	-1.40745	0.936599	-1.20963	-1.21227	0.739622	1.05233	1.70543	0.0169327	1.21546	-0.112009	FLE02L07Gene004090	1	1	FLE02L07Gene004090	S606H0a	-0.0345665	cluster 1 (614)	kmeans	none	none
404	-0.234409	0.533473	-0.550759	0.0367034	-1.14987	-1.17428	1.31931	0.554521	-2.13486	0.51922	-0.510263	-1.27219	0.695742	0.858177	1.59718	0.0270128	1.04942	-0.164127	FLE02L07Gene003117	1	1	FLE02L07Gene003117	S606H0a	-0.234409	cluster 1 (614)	kmeans	none	none
405	-0.191699	0.442573	-1.35539	0.222389	-0.690548	-0.801391	1.66094	-0.738145	-0.940784	-0.144574	-0.579449	-1.77621	1.34624	0.731759	0.818185	-0.253319	1.59913	0.65029	FLE02L07Gene009431	1	1	FLE02L07Gene009431	S606H0a	-0.191699	cluster 1 (614)	kmeans	none	none
406	-0.583521	-0.0556804	-0.400821	-0.295425	-1.14472	-1.45452	1.0089	-0.650752	-1.13126	0.1633	-1.30459	-0.832938	1.14476	0.704216	1.16774	0.916491	1.21473	1.53408	FLE02L07Gene006564	1	1	FLE02L07Gene006564	S606H0a	-0.583521	cluster 1 (614)	kmeans	none	none
407	-0.435429	-0.262206	-0.610393	-0.854205	-1.34201	-1.5523	0.901434	-0.606933	-0.717431	0.420392	-0.779175	-0.843008	1.19292	1.00748	0.625968	0.739313	1.62368	1.4919	FLE02L07Gene005996	1	1	FLE02L07Gene005996	S606H0a	-0.435429	cluster 1 (614)	kmeans	none	none
408	-0.473097	-0.0614134	-0.718849	-0.736114	-1.38266	-1.49989	0.661971	0.0700868	-0.998067	0.288153	-0.867392	-1.00357	1.35008	1.24728	0.996912	0.641102	1.68913	0.79633	FLE02L07Gene007926	1	1	FLE02L07Gene007926	S606H0a	-0.473097	cluster 1 (614)	kmeans	none	none
409	-0.922665	-0.0201041	-1.03386	-0.826674	-0.902973	-1.42027	1.18518	-0.359745	-0.892495	-0.227182	-0.204763	-0.849217	1.07877	1.08462	1.26332	0.057371	1.55307	1.43762	FLE02L07Gene002013	1	1	FLE02L07Gene002013	S606H0a	-0.922665	cluster 1 (614)	kmeans	none	none
410	-0.25926	0.08075	-0.387612	-0.473832	-1.89867	-1.15338	1.77948	0.912408	-0.525725	-0.561091	-0.104198	-1.60375	0.211302	1.35736	0.823269	-0.126272	0.937687	0.991529	FLE02L07Gene006727	1	1	FLE02L07Gene006727	S606H0a	-0.25926	cluster 1 (614)	kmeans	none	none
411	-0.41332	0.488391	-1.3192	-0.630495	-1.28858	-1.31184	2.05325	0.386799	-1.20672	-0.242286	0.206256	-0.859274	0.839192	1.12227	0.920078	-0.038599	1.26396	0.0301147	FLE02L07Gene009242	1	1	FLE02L07Gene009242	S606H0a	-0.41332	cluster 1 (614)	kmeans	none	none
412	0.182958	0.75245	-1.10963	-0.590555	-1.58182	-0.843863	2.43863	-0.271283	-0.116906	-0.855792	-1.03395	-0.796559	0.698034	0.451025	0.780188	0.176764	1.26362	0.456695	FLE02L07Gene007002	1	1	FLE02L07Gene007002	S606H0a	0.182958	cluster 1 (614)	kmeans	none	none
413	0.0785881	1.05878	-0.540454	-0.193859	-1.71714	-1.30553	1.29032	0.427429	-0.744485	-0.502573	-1.40657	-0.796561	0.880684	0.35175	0.882147	0.375684	1.94848	-0.0866864	FLE02L07Gene002774	1	1	FLE02L07Gene002774	S606H0a	0.0785881	cluster 1 (614)	kmeans	none	none
414	-0.262702	0.669616	-0.882144	0.231477	-1.5861	-1.0563	1.5728	-0.0257743	-0.795671	-0.337088	-1.30281	-1.21268	1.11216	1.18729	1.32327	-0.0666225	1.03505	0.396227	FLE02L07Gene009747	1	1	FLE02L07Gene009747	S606H0a	-0.262702	cluster 1 (614)	kmeans	none	none
415	-0.0256393	0.638983	-0.402418	-0.388895	-1.44897	-1.58087	2.10105	-0.161728	-1.00046	-0.10441	-1.06762	-0.985717	1.06276	0.464368	0.860074	0.0682052	1.18925	0.782028	FLE02L07Gene004473	1	1	FLE02L07Gene004473	S606H0a	-0.0256393	cluster 1 (614)	kmeans	none	none
416	-0.264486	0.705403	-1.0186	-0.696777	-1.33077	-0.651799	1.54383	0.292515	-0.711839	-0.347977	-1.53927	-0.970725	0.725783	0.252147	0.659271	0.138839	1.38976	1.82469	FLE02L07Gene008557	1	1	FLE02L07Gene008557	S606H0a	-0.264486	cluster 1 (614)	kmeans	none	none
417	0.199213	0.830844	-0.158617	-0.264796	-2.32579	0.126949	0.942358	0.187396	-0.335809	0.0809976	-1.49054	-1.16141	1.19436	0.918915	-0.219192	0.357858	1.79659	-0.679331	FLE02L07Gene008023	1	1	FLE02L07Gene008023	S606H0a	0.199213	cluster 1 (614)	kmeans	none	none
418	-0.21427	-0.0713761	0.427999	-1.46263	-1.18583	0.14898	1.5971	-1.48563	0.393605	0.252714	-1.32983	-1.17048	1.08172	1.03516	0.203744	-0.0562952	1.66349	0.171811	FLE02L07Gene011517	1	1	FLE02L07Gene011517	S606H0a	-0.21427	cluster 1 (614)	kmeans	none	none
419	-1.74515	-1.60639	-1.51498	1.17046	-0.0521814	-0.260092	1.00971	0.566069	-0.712537	-0.516859	0.766577	-0.0994474	1.67642	1.25021	0.627475	-0.293896	-0.26939	0.00399517	FLE02L07Gene004016	1	1	FLE02L07Gene004016	S606H0a	-1.74515	cluster 1 (614)	kmeans	none	none
420	-1.58408	-1.82768	-1.20555	1.41134	-0.239219	0.144726	-0.306002	1.4782	-1.09535	0.698381	1.07831	-0.617875	0.688548	0.640461	0.523046	-0.519772	0.824401	-0.0918842	FLE02L07Gene008126	1	1	FLE02L07Gene008126	S606H0a	-1.58408	cluster 1 (614)	kmeans	none	none
421	-1.40126	-1.6692	-0.377036	1.54898	-0.567675	0.0128619	-0.441532	-0.233365	-1.47462	-0.147506	1.57554	-0.00746684	0.908185	1.25533	1.16167	-0.627679	0.555952	-0.0711843	FLE02L07Gene011208	1	1	FLE02L07Gene011208	S606H0a	-1.40126	cluster 1 (614)	kmeans	none	none
422	-1.88649	-1.42424	-0.453411	2.13002	-0.148723	-0.257605	0.450485	0.958172	-0.63759	0.722955	-0.0576476	-0.710486	-0.675212	1.67807	0.297526	-0.496327	0.633625	-0.123117	FLE02L07Gene007754	1	1	FLE02L07Gene007754	S606H0a	-1.88649	cluster 1 (614)	kmeans	none	none
423	-1.66223	-0.788352	-0.524862	1.63777	-0.72471	-1.31443	0.36861	1.0518	-0.177842	-0.742077	1.48595	-0.851896	-0.419086	0.771761	0.20564	-0.383729	1.55735	0.510333	FLE02L07Gene005503	1	1	FLE02L07Gene005503	S606H0a	-1.66223	cluster 1 (614)	kmeans	none	none
424	-0.689045	-0.846053	-1.70007	0.931723	-0.38258	-0.0484927	1.87011	-0.155212	-0.00914409	0.135897	0.22307	-0.657586	0.890663	0.753124	1.75893	-0.950281	0.409574	-1.53463	FLE02L07Gene006615	1	1	FLE02L07Gene006615	S606H0a	-0.689045	cluster 1 (614)	kmeans	none	none
425	-1.61726	-1.38407	-0.368377	1.32842	-0.713745	0.0291501	1.58216	-0.301905	-0.984117	0.173025	-0.439145	0.151448	0.28908	1.10489	1.30837	-0.171409	1.27241	-1.25894	FLE02L07Gene002867	1	1	FLE02L07Gene002867	S606H0a	-1.61726	cluster 1 (614)	kmeans	none	none
426	-1.29473	-1.29473	-1.29473	2.12258	-0.366289	0.0116141	0.590841	0.137194	0.213891	0.251082	-0.58747	-0.959803	0.42278	-0.62184	2.00206	0.163947	0.907924	-0.404315	NewGene_667	1	1	NewGene_667	S606H0a	-1.29473	cluster 1 (614)	kmeans	none	none
427	-1.62352	-1.62352	-1.62352	1.76505	0.311325	-0.0951242	0.315468	-0.308744	-0.360011	-0.390839	-0.251589	-0.523284	0.320362	0.13593	1.00031	0.406306	1.78774	0.757655	NewGene_2862	1	1	NewGene_2862	S606H0a	-1.62352	cluster 1 (614)	kmeans	none	none
428	-1.41333	-0.488434	-1.48574	0.675049	-1.71297	-0.765694	1.68365	0.494396	1.4589	-0.420379	0.24133	1.45738	0.030502	0.208941	-0.500995	0.664486	0.302966	-0.430058	FLE02L07Gene002839	1	1	FLE02L07Gene002839	S606H0a	-1.41333	cluster 1 (614)	kmeans	none	none
429	-1.95985	-0.518633	-0.724566	2.10462	-1.34916	-0.802905	-0.309976	0.694246	0.955105	-0.8662	0.202364	1.01946	1.25516	-0.428616	0.313522	0.320794	0.351497	-0.256864	NewGene_845	1	1	NewGene_845	S606H0a	-1.95985	cluster 1 (614)	kmeans	none	none
430	-2.11412	0.910776	-0.809848	1.44751	-0.394643	-0.232211	0.491329	0.237337	1.00174	-1.69057	0.299495	-0.857552	0.439935	0.343562	-0.0871133	1.68865	-0.760106	0.0858352	NewGene_3141	1	1	NewGene_3141	S606H0a	-2.11412	cluster 1 (614)	kmeans	none	none
431	-0.309732	-0.874752	-1.17156	-1.05412	-0.363087	-0.733277	-0.488812	0.0135554	0.983439	1.50987	-0.728414	-0.271649	2.79207	-0.413861	0.0659381	0.293077	0.902846	-0.151532	NewGene_38	1	1	NewGene_38	S606H0a	-0.309732	cluster 1 (614)	kmeans	none	none
432	-0.374993	-0.920729	-0.55642	-0.419575	0.129651	-0.402828	-1.34657	-0.943551	-0.716171	0.310251	1.37145	-0.774428	2.56457	-0.809423	0.568004	0.421664	0.855383	1.04372	FLE02L07Gene010244	1	1	FLE02L07Gene010244	S606H0a	-0.374993	cluster 1 (614)	kmeans	none	none
433	-1.16192	-1.1544	-1.3498	0.862286	1.12569	-1.77175	-0.1419	1.72012	0.708026	-0.559385	0.959737	-1.21182	0.41315	0.820641	-0.138023	0.140469	0.428054	0.310822	NewGene_598	1	1	NewGene_598	S606H0a	-1.16192	cluster 1 (614)	kmeans	none	none
434	-1.54005	-1.36711	-1.05872	1.15075	-0.19037	0.149903	0.962351	1.68575	-0.117799	0.654214	0.687871	-1.09587	1.31675	-0.68303	-0.692334	-0.86812	0.96791	0.0379006	FLE02L07Gene001513	1	1	FLE02L07Gene001513	S606H0a	-1.54005	cluster 1 (614)	kmeans	none	none
435	-1.51164	-1.58825	-0.245671	1.69045	-1.58329	-0.19266	-0.121436	-0.331063	0.311059	0.904694	1.25484	-1.14653	1.13709	-0.020405	0.983462	-0.181939	-0.0682359	0.709534	FLE02L07Gene007206	1	1	FLE02L07Gene007206	S606H0a	-1.51164	cluster 1 (614)	kmeans	none	none
436	-1.18967	-1.08146	0.380426	1.54694	-1.81717	-1.22	0.892108	0.316922	0.34243	1.16961	0.0811493	-1.20448	0.790762	0.11386	0.00572819	-0.383564	-0.286494	1.54288	FLE02L07Gene010419	1	1	FLE02L07Gene010419	S606H0a	-1.18967	cluster 1 (614)	kmeans	none	none
437	-1.59064	-1.9245	-1.14618	0.61806	-1.09041	-1.26036	0.33364	1.07705	0.92486	0.842853	0.0131309	0.219317	0.168087	1.24141	0.503421	-0.363998	0.256874	1.17739	NewGene_1043	1	1	NewGene_1043	S606H0a	-1.59064	cluster 1 (614)	kmeans	none	none
438	-1.25555	-2.21659	-1.43408	0.767402	-0.548375	-0.815306	1.02529	1.43408	0.159767	0.995089	0.427657	-0.155176	0.179774	0.835565	0.295336	-0.820933	0.0922712	1.03378	FLE02L07Gene000847	1	1	FLE02L07Gene000847	S606H0a	-1.25555	cluster 1 (614)	kmeans	none	none
439	-1.20906	-1.72315	-1.34946	-0.491312	-1.50615	-0.819093	0.922957	1.87009	0.457108	0.426407	0.614788	-0.0627539	0.544442	0.99762	0.618654	-0.263186	0.147539	0.824567	FLE02L07Gene004292	1	1	FLE02L07Gene004292	S606H0a	-1.20906	cluster 1 (614)	kmeans	none	none
440	-0.661941	-1.03112	-1.34761	0.283592	-1.8333	-1.77068	0.952725	1.40033	-0.0184348	0.39296	0.111308	-0.026644	-0.0813109	0.238682	0.518103	0.162065	1.48909	1.22218	FLE02L07Gene011830	1	1	FLE02L07Gene011830	S606H0a	-0.661941	cluster 1 (614)	kmeans	none	none
441	-1.18467	-0.216841	-0.617891	1.37414	-1.99484	-1.76767	0.46758	1.30046	-0.396256	0.334389	0.181753	0.0163276	-0.50022	0.495663	0.858217	-0.517873	1.32192	0.8458	FLE02L07Gene007209	1	1	FLE02L07Gene007209	S606H0a	-1.18467	cluster 1 (614)	kmeans	none	none
442	-1.72984	-1.84451	-0.973883	0.8634	-0.989963	-0.597578	0.00471934	0.738608	-0.212895	1.12593	0.117056	-0.179814	0.223078	1.61217	-0.416888	0.532214	0.13249	1.59571	FLE02L07Gene005151	1	1	FLE02L07Gene005151	S606H0a	-1.72984	cluster 1 (614)	kmeans	none	none
443	-1.98062	-1.29168	-0.218727	0.922098	-0.0853653	-1.85359	-0.693136	0.55461	0.34765	1.42326	0.0430331	-0.566975	0.100886	0.36716	0.160322	0.403133	0.60391	1.76402	FLE02L07Gene005753	1	1	FLE02L07Gene005753	S606H0a	-1.98062	cluster 1 (614)	kmeans	none	none
444	-2.2878	-1.57315	-1.00374	0.702501	0.0335683	-0.708728	-0.297996	0.305659	0.38247	0.993628	0.0305434	-1.01119	-0.0305709	1.43565	0.839074	0.214996	0.683671	1.29143	FLE02L07Gene008751	1	1	FLE02L07Gene008751	S606H0a	-2.2878	cluster 1 (614)	kmeans	none	none
445	-0.918073	-0.832918	-1.06928	0.913554	-1.70657	-1.70784	-0.447348	0.398076	1.18069	0.423963	0.0978473	-0.427102	-0.275086	1.40116	0.0341282	0.395846	1.50618	1.03277	FLE02L07Gene005962	1	1	FLE02L07Gene005962	S606H0a	-0.918073	cluster 1 (614)	kmeans	none	none
446	-0.874318	-1.07045	-0.473075	1.08737	-1.08719	-1.7363	-0.731352	0.743002	1.10452	1.51752	-0.758803	-0.0346859	-0.409076	0.639062	-0.475424	0.0140006	0.912672	1.63252	FLE02L07Gene000149	1	1	FLE02L07Gene000149	S606H0a	-0.874318	cluster 1 (614)	kmeans	none	none
447	0.131598	0.350016	-0.172684	1.2365	-0.260828	-0.437989	-1.29583	1.29742	-1.48548	1.45281	0.583493	-0.832153	-0.494103	1.86028	0.553066	-0.431032	-0.925778	-1.1293	FLE02L07Gene007090	1	1	FLE02L07Gene007090	S606H0a	0.131598	cluster 1 (614)	kmeans	none	none
448	0.459574	-0.019341	-0.307683	-0.0186011	0.52551	-0.176168	0.244375	2.16959	-0.865374	1.76465	-0.0426341	-0.974195	-0.577584	0.951368	0.559639	-0.582573	-1.35967	-1.75089	FLE02L07Gene010951	1	1	FLE02L07Gene010951	S606H0a	0.459574	cluster 1 (614)	kmeans	none	none
449	-0.920774	-0.420097	1.62587	0.37578	-0.101805	-0.874912	0.718208	-0.347741	0.249805	2.15232	-1.07322	-1.33631	0.417017	1.26715	0.656488	-0.724586	-0.94854	-0.714654	FLE02L07Gene002877	1	1	FLE02L07Gene002877	S606H0a	-0.920774	cluster 1 (614)	kmeans	none	none
450	-0.00200096	-0.136581	1.33335	-0.232617	-0.186624	-2.04005	0.585439	0.437392	-1.36326	1.9391	0.0485476	-1.03902	0.878242	0.915235	0.27336	-0.0641122	-1.42288	0.0764774	FLE02L07Gene000548	1	1	FLE02L07Gene000548	S606H0a	-0.00200096	cluster 1 (614)	kmeans	none	none
451	-1.68386	-0.45708	1.35467	1.01815	-0.846792	-1.12	0.586329	1.52078	-0.601916	0.503185	0.223378	-1.39151	0.260761	1.49397	0.680985	-0.212396	-0.949606	-0.379053	NewGene_1705	1	1	NewGene_1705	S606H0a	-1.68386	cluster 1 (614)	kmeans	none	none
452	-1.25404	-0.28644	0.86741	0.195398	-1.08189	-1.66436	0.719977	0.713076	-0.133346	1.1407	-1.20919	-1.32725	1.06865	1.10528	1.60614	-0.289532	-0.123273	-0.0473273	FLE02L07Gene003496	1	1	FLE02L07Gene003496	S606H0a	-1.25404	cluster 1 (614)	kmeans	none	none
453	-0.75521	0.127915	0.664583	0.795927	-0.585717	-2.13375	0.358629	1.13639	-0.0042685	1.57451	-0.637964	-1.13925	0.248503	1.31995	1.14775	-0.489639	-0.53915	-1.08922	FLE02L07Gene007881	1	1	FLE02L07Gene007881	S606H0a	-0.75521	cluster 1 (614)	kmeans	none	none
454	-0.441591	0.652026	0.678684	1.95252	-0.252146	-0.394967	0.683708	1.33019	0.0763664	-0.154114	-0.792232	-2.0784	-0.358613	0.435568	1.06318	-1.70211	-0.144063	-0.554005	FLE02L07Gene006437	1	1	FLE02L07Gene006437	S606H0a	-0.441591	cluster 1 (614)	kmeans	none	none
455	-0.184756	0.18884	1.33182	0.924161	-0.373934	-0.682683	0.980149	2.02985	-0.641231	-0.0053105	-0.270726	-0.821707	-0.380073	0.62945	1.23789	-1.48833	-1.00352	-1.4699	FLE02L07Gene002824	1	1	FLE02L07Gene002824	S606H0a	-0.184756	cluster 1 (614)	kmeans	none	none
456	0.474044	0.619602	0.53207	1.87416	-0.619638	0.384751	-0.0846315	0.591306	-0.669991	-0.944125	0.0125907	-1.35941	0.33619	1.13146	1.22939	-2.16691	-0.7691	-0.571762	FLE02L07Gene004375	1	1	FLE02L07Gene004375	S606H0a	0.474044	cluster 1 (614)	kmeans	none	none
457	0.355336	0.296023	1.18483	1.37827	-0.184979	-1.03078	-0.158162	-0.555292	-0.802813	1.21101	-0.366219	-1.01235	-0.0300234	1.59864	1.16747	-0.740126	-0.248435	-2.0624	FLE02L07Gene003043	1	1	FLE02L07Gene003043	S606H0a	0.355336	cluster 1 (614)	kmeans	none	none
458	0.754045	0.65382	0.736264	1.00911	-1.97542	-1.78011	0.491391	0.0607109	-0.797003	1.28316	-0.377298	-0.992206	0.824905	0.941399	0.503288	-0.826	0.481998	-0.992061	FLE02L07Gene001980	1	1	FLE02L07Gene001980	S606H0a	0.754045	cluster 1 (614)	kmeans	none	none
459	0.530299	1.29678	-0.152199	1.21735	-1.62723	-1.7029	0.319885	0.206394	-0.894698	0.513814	-0.556556	-1.1262	0.888039	0.965524	1.14983	-0.365918	0.617753	-1.27996	FLE02L07Gene003511	1	1	FLE02L07Gene003511	S606H0a	0.530299	cluster 1 (614)	kmeans	none	none
460	0.964177	0.36936	0.474363	1.60933	-1.04607	-1.92699	-0.402207	0.409467	-1.46749	0.770905	0.335395	-0.784701	1.29755	0.827187	0.620141	-1.00064	-0.207758	-0.842008	FLE02L07Gene005805	1	1	FLE02L07Gene005805	S606H0a	0.964177	cluster 1 (614)	kmeans	none	none
461	0.493265	0.463227	0.791372	1.41708	-1.76005	-1.78169	-0.26675	1.45277	-1.04308	-0.0981332	0.551294	-0.550149	0.265169	0.85859	0.965994	-0.868102	0.209791	-1.1006	FLE02L07Gene002447	1	1	FLE02L07Gene002447	S606H0a	0.493265	cluster 1 (614)	kmeans	none	none
462	0.147477	0.424939	0.465872	-0.0516501	0.0996801	-0.335745	0.905148	0.233714	-2.10212	-1.33719	-0.0755678	-1.15864	1.54092	1.25389	1.44526	-0.87089	0.435875	-1.02096	FLE02L07Gene002870	1	1	FLE02L07Gene002870	S606H0a	0.147477	cluster 1 (614)	kmeans	none	none
463	1.30223	0.253709	0.999231	0.953667	-1.19546	-1.48865	0.946348	0.160911	-1.87278	-0.912436	0.091231	-0.292212	0.863417	0.998778	0.824701	-1.09165	0.263539	-0.804576	FLE02L07Gene011073	1	1	FLE02L07Gene011073	S606H0a	1.30223	cluster 1 (614)	kmeans	none	none
464	1.01211	0.399508	0.589381	0.670583	-0.511471	-0.954799	1.09094	0.273978	-1.84926	-0.0276352	-0.390713	-0.93803	0.782643	-0.363765	1.92058	-1.16635	0.777347	-1.31504	FLE02L07Gene009194	1	1	FLE02L07Gene009194	S606H0a	1.01211	cluster 1 (614)	kmeans	none	none
465	-0.155124	1.30774	0.454453	-0.692619	-0.479827	-1.66594	1.43883	0.926056	-0.917919	0.0932442	-0.801863	-0.677822	1.14555	0.915383	1.45494	-0.573933	-0.372014	-1.39913	FLE02L07Gene007616	1	1	FLE02L07Gene007616	S606H0a	-0.155124	cluster 1 (614)	kmeans	none	none
466	0.126318	1.48326	0.318129	0.788391	-1.32819	-0.995378	1.29721	-0.24352	-0.504574	-0.738431	-0.401655	-1.68379	1.16093	0.135633	1.79749	-1.05258	0.0788253	-0.238067	FLE02L07Gene005513	1	1	FLE02L07Gene005513	S606H0a	0.126318	cluster 1 (614)	kmeans	none	none
467	1.0448	1.9356	0.560057	0.258879	-0.776674	-1.00043	1.51457	-0.554822	-1.04907	-0.692002	-1.06113	-1.30112	0.721683	0.544097	1.08672	-1.05556	0.0695631	-0.245164	FLE02L07Gene009358	1	1	FLE02L07Gene009358	S606H0a	1.0448	cluster 1 (614)	kmeans	none	none
468	-0.331095	1.08445	0.341326	0.413668	-1.06906	-0.98988	1.12008	-0.19885	-1.34854	-0.0251631	-0.955024	-1.3155	2.17029	0.769667	0.873216	-1.12497	0.140907	0.444478	FLE02L07Gene011706	1	1	FLE02L07Gene011706	S606H0a	-0.331095	cluster 1 (614)	kmeans	none	none
469	0.169224	1.34094	0.294077	1.64754	-0.773648	-1.23527	1.23802	0.254565	-1.03803	0.042723	-0.981368	-1.11291	1.33431	0.0870296	1.2125	-0.980795	-0.863514	-0.635401	FLE02L07Gene007934	1	1	FLE02L07Gene007934	S606H0a	0.169224	cluster 1 (614)	kmeans	none	none
470	0.253231	0.0944431	-0.46657	0.328218	-1.75019	0.0393382	1.9115	0.444099	-0.740899	-0.105741	-0.748843	-0.928403	1.70937	0.875548	0.826059	-1.28541	0.65979	-1.11555	FLE02L07Gene001233	1	1	FLE02L07Gene001233	S606H0a	0.253231	cluster 1 (614)	kmeans	none	none
471	-0.289016	0.161218	-0.131844	0.815098	-1.699	-0.401793	2.39517	0.830793	-0.663733	-0.687296	-0.716496	-0.74776	0.388055	0.364037	1.24445	-0.756179	1.02859	-1.13429	FLE02L07Gene008635	1	1	FLE02L07Gene008635	S606H0a	-0.289016	cluster 1 (614)	kmeans	none	none
472	0.359418	0.643398	0.696888	0.507391	-1.78367	-1.49233	1.59444	1.40415	-0.763122	-0.572511	-0.915771	-0.352975	0.761215	0.901213	0.0194983	-0.681761	0.839326	-1.16479	FLE02L07Gene001470	1	1	FLE02L07Gene001470	S606H0a	0.359418	cluster 1 (614)	kmeans	none	none
473	-0.183856	0.177297	0.379836	1.60254	-1.78858	-1.44753	1.67688	1.08479	-0.484002	-0.473107	0.25065	-0.508966	0.33443	0.60705	0.966534	-0.91779	0.0995119	-1.3757	FLE02L07Gene002596	1	1	FLE02L07Gene002596	S606H0a	-0.183856	cluster 1 (614)	kmeans	none	none
474	-0.075523	0.798848	0.683658	1.73275	-0.866893	-1.47899	1.25584	0.115259	-0.00882678	0.823169	-1.44564	-1.61344	0.337337	0.680559	0.779835	-1.16719	0.103532	-0.654291	FLE02L07Gene000990	1	1	FLE02L07Gene000990	S606H0a	-0.075523	cluster 1 (614)	kmeans	none	none
475	-0.062323	0.818962	1.08772	1.22151	-0.716634	-1.47681	0.890613	0.613363	0.0874323	1.07439	-0.656658	-1.24685	0.305226	0.842276	0.832026	-1.50441	-0.482777	-1.62705	FLE02L07Gene009493	1	1	FLE02L07Gene009493	S606H0a	-0.062323	cluster 1 (614)	kmeans	none	none
476	-0.480843	0.0456069	1.24025	1.25216	-0.520527	-1.7138	0.905432	0.709776	0.448305	1.32956	-1.06083	-1.41158	-0.327573	1.05663	0.59669	-1.22971	0.126986	-0.966536	FLE02L07Gene004821	1	1	FLE02L07Gene004821	S606H0a	-0.480843	cluster 1 (614)	kmeans	none	none
477	-0.872509	-0.506549	1.25017	1.71145	-1.66422	-1.39493	1.34126	0.830446	0.076069	0.795395	-0.584079	-0.834907	0.86236	0.250871	0.575799	-0.799687	-0.134973	-0.901965	NewGene_1272	1	1	NewGene_1272	S606H0a	-0.872509	cluster 1 (614)	kmeans	none	none
478	-0.854368	-0.703469	0.571402	1.66848	-0.543238	-1.1653	1.23918	0.325192	-0.122942	0.685691	-0.11374	-1.40959	0.662911	1.59273	0.831494	-1.28952	-0.13533	-1.23958	FLE02L07Gene007118	1	1	FLE02L07Gene007118	S606H0a	-0.854368	cluster 1 (614)	kmeans	none	none
479	0.761245	0.467118	0.886581	0.339255	-1.15851	-1.36875	0.957094	0.844829	-0.248867	0.465116	-0.524787	-1.08778	-0.0590157	1.51522	1.20467	-1.21366	0.0877528	-1.86751	FLE02L07Gene005006	1	1	FLE02L07Gene005006	S606H0a	0.761245	cluster 1 (614)	kmeans	none	none
480	0.309694	0.774704	1.1438	0.436516	-1.17711	-1.77969	0.845842	-0.103645	-0.302522	1.23172	-1.57065	-1.24915	0.609399	0.80821	1.23108	-0.635524	0.338996	-0.911665	FLE02L07Gene002252	1	1	FLE02L07Gene002252	S606H0a	0.309694	cluster 1 (614)	kmeans	none	none
481	-0.558032	0.143001	1.02648	0.555752	-1.14173	-1.981	0.838848	0.190422	0.058737	1.31255	-1.10225	-1.35159	0.419933	1.25636	1.00849	-0.691886	0.820095	-0.804194	FLE02L07Gene001483	1	1	FLE02L07Gene001483	S606H0a	-0.558032	cluster 1 (614)	kmeans	none	none
482	-0.211017	0.409678	0.168677	0.971663	-1.36239	-1.63343	1.21584	0.219118	-0.0371639	1.38714	-1.3732	-0.871266	0.570008	1.3295	0.808503	-0.657373	0.42155	-1.35583	FLE02L07Gene004945	1	1	FLE02L07Gene004945	S606H0a	-0.211017	cluster 1 (614)	kmeans	none	none
483	-0.108518	0.356127	0.308353	0.408478	-1.49958	-1.84506	0.887538	0.163392	-0.472097	1.17466	-1.15625	-1.03607	1.04492	1.1778	1.34608	-0.533919	0.763734	-0.979597	FLE02L07Gene001896	1	1	FLE02L07Gene001896	S606H0a	-0.108518	cluster 1 (614)	kmeans	none	none
484	-0.314072	0.816481	0.813838	0.325342	-1.36618	-0.87549	1.90748	0.100853	-0.673446	0.42257	-0.986128	-1.41266	0.856973	1.12954	0.711183	-0.773491	0.716282	-1.39908	NewGene_347	1	1	NewGene_347	S606H0a	-0.314072	cluster 1 (614)	kmeans	none	none
485	0.154055	0.0422914	-0.148196	1.32722	-1.29442	-1.56937	0.119316	0.435718	-0.576657	0.914949	-1.02159	-0.635863	0.901045	1.71888	1.00684	-0.903482	0.887924	-1.35867	FLE02L07Gene000168	1	1	FLE02L07Gene000168	S606H0a	0.154055	cluster 1 (614)	kmeans	none	none
486	0.124393	0.730458	0.387832	1.35849	-1.171	-1.6449	0.0759056	0.730913	0.337821	0.592204	-1.03875	-0.40372	0.0848615	0.77816	1.21567	-1.68979	1.0058	-1.47435	FLE02L07Gene006634	1	1	FLE02L07Gene006634	S606H0a	0.124393	cluster 1 (614)	kmeans	none	none
487	-0.380512	0.500094	0.2576	1.03767	-1.85703	-1.76753	1.39998	0.931966	0.193745	1.27839	-1.01798	-0.641031	0.185326	0.342268	1.1275	-0.786085	0.135183	-0.939567	FLE02L07Gene002101	1	1	FLE02L07Gene002101	S606H0a	-0.380512	cluster 1 (614)	kmeans	none	none
488	-0.481347	0.233406	0.277642	0.674994	-1.38803	-1.65319	1.64325	0.790513	-0.0675104	1.28091	-1.16084	-0.653798	0.550391	0.347611	1.47419	-1.15174	0.187583	-0.904056	FLE02L07Gene000595	1	1	FLE02L07Gene000595	S606H0a	-0.481347	cluster 1 (614)	kmeans	none	none
489	-0.635489	0.478332	-0.194008	1.18795	-1.60642	-1.3521	1.84345	0.0752112	0.214138	0.131611	-1.29837	-0.824409	0.212398	0.403085	1.71532	-0.833783	0.839623	-0.35654	FLE02L07Gene007791	1	1	FLE02L07Gene007791	S606H0a	-0.635489	cluster 1 (614)	kmeans	none	none
490	0.049273	0.317311	0.541957	1.29638	-1.34945	-2.12687	0.800797	0.765117	-0.261778	1.10241	-1.00801	-1.46233	0.257736	0.947717	1.0705	-0.884951	-0.121943	0.0661334	FLE02L07Gene003404	1	1	FLE02L07Gene003404	S606H0a	0.049273	cluster 1 (614)	kmeans	none	none
491	-0.0709051	0.959726	-0.156474	1.31866	-1.30849	-2.40711	0.633056	0.68201	0.250403	1.25737	-1.40644	-0.859309	-0.237338	0.724498	0.836061	-0.502974	0.186741	0.100511	FLE02L07Gene009771	1	1	FLE02L07Gene009771	S606H0a	-0.0709051	cluster 1 (614)	kmeans	none	none
492	0.722457	0.396457	0.512374	0.154831	-0.749129	-0.901463	1.38456	-0.311285	-1.23649	-0.372882	0.253917	0.69867	2.06675	0.114358	0.553874	-0.544071	-2.31406	-0.428863	FLE02L07Gene002377	1	1	FLE02L07Gene002377	S606H0a	0.722457	cluster 1 (614)	kmeans	none	none
493	0.941724	1.06287	-1.31421	0.754795	0.212036	-0.132066	0.480144	0.140941	-1.44232	-0.639424	-0.244127	-0.499687	2.27399	1.00011	0.30161	-0.859045	-1.51858	-0.518756	FLE02L07Gene001083	1	1	FLE02L07Gene001083	S606H0a	0.941724	cluster 1 (614)	kmeans	none	none
494	1.43149	0.140471	-1.44172	-0.128686	0.483357	-1.19916	1.54397	-0.397932	-1.82813	0.916854	0.267246	-0.139582	0.0149638	0.604591	1.01295	0.797297	-0.754292	-1.32369	FLE02L07Gene001255	1	1	FLE02L07Gene001255	S606H0a	1.43149	cluster 1 (614)	kmeans	none	none
495	1.45825	0.489463	-0.111693	0.669095	-2.09685	-0.155632	1.33538	1.36283	-1.21993	-1.13854	0.36452	-1.02113	0.64492	0.576219	-0.807351	-0.739147	-0.0603515	0.449935	FLE02L07Gene005904	1	1	FLE02L07Gene005904	S606H0a	1.45825	cluster 1 (614)	kmeans	none	none
496	1.63611	0.0145832	-0.405607	1.0509	-0.73948	0.40406	0.449039	0.105913	-0.821261	-2.01312	-0.0492688	-0.838998	1.52696	0.754511	-0.721779	-0.609818	-1.06946	1.32671	FLE02L07Gene006587	1	1	FLE02L07Gene006587	S606H0a	1.63611	cluster 1 (614)	kmeans	none	none
497	1.25778	0.475327	-0.333998	1.03945	-2.44603	-0.65456	-0.350601	0.201907	-0.0611539	-1.30288	1.3522	-0.89624	0.508144	1.57606	0.252857	-0.528499	-0.0797255	-0.0100405	FLE02L07Gene005526	1	1	FLE02L07Gene005526	S606H0a	1.25778	cluster 1 (614)	kmeans	none	none
498	0.921483	0.269898	-0.132358	0.308453	-1.69424	-0.924285	1.00123	0.448798	-2.70126	-0.193645	0.327627	-0.179047	1.2977	0.615041	0.764778	-0.525241	-0.332514	0.727584	FLE02L07Gene004825	1	1	FLE02L07Gene004825	S606H0a	0.921483	cluster 1 (614)	kmeans	none	none
499	2.55938	-0.699246	-0.372708	-0.126949	-1.52859	-0.535048	0.417675	0.345154	-1.39032	-0.798303	1.58148	0.436563	0.5529	0.384563	0.531964	-0.42283	-0.838028	-0.097656	FLE02L07Gene005468	1	1	FLE02L07Gene005468	S606H0a	2.55938	cluster 1 (614)	kmeans	none	none
500	0.583525	0.725163	-0.965849	-1.13712	-0.787651	0.778745	2.17306	1.41741	-1.04271	-0.55038	-0.309968	-1.66311	0.54377	0.569348	0.144718	-0.901632	-0.0665173	0.489214	FLE02L07Gene000999	1	1	FLE02L07Gene000999	S606H0a	0.583525	cluster 1 (614)	kmeans	none	none
501	1.14211	1.96573	-0.52057	-0.214074	-0.756558	-0.56276	2.64441	-0.162614	-0.537549	-0.774158	-0.464791	-0.867405	0.138046	-0.19878	0.750212	-0.959775	-0.227463	-0.394009	FLE02L07Gene008564	1	1	FLE02L07Gene008564	S606H0a	1.14211	cluster 1 (614)	kmeans	none	none
502	0.972942	1.63052	-0.735715	-0.187829	-1.53862	-1.31317	1.61415	0.623685	-0.445467	0.484163	-1.01509	-1.20394	1.21955	0.919066	-0.268237	-0.595816	-0.23424	0.0740497	FLE02L07Gene000437	1	1	FLE02L07Gene000437	S606H0a	0.972942	cluster 1 (614)	kmeans	none	none
503	0.0535009	0.466882	-1.20303	0.107009	-1.82345	-0.7964	1.43542	-0.220975	-0.875962	-0.617388	-0.603069	-0.847585	0.968611	0.854654	1.60523	0.0498962	1.6526	-0.205946	FLE02L07Gene011406	1	1	FLE02L07Gene011406	S606H0a	0.0535009	cluster 1 (614)	kmeans	none	none
504	-0.194599	0.146629	-0.960596	0.609175	-1.66584	-1.41385	1.13601	0.145246	-0.839393	-1.03165	0.0142257	-0.561318	1.11335	0.886584	1.48743	-0.120837	1.73012	-0.480688	FLE02L07Gene001641	1	1	FLE02L07Gene001641	S606H0a	-0.194599	cluster 1 (614)	kmeans	none	none
505	0.345047	0.123542	-1.1599	0.55036	-2.06983	-0.883214	2.00121	0.679885	-1.03444	-0.237291	-0.215458	-0.601776	1.00918	0.939142	1.02644	-0.399424	0.682597	-0.756067	FLE02L07Gene011470	1	1	FLE02L07Gene011470	S606H0a	0.345047	cluster 1 (614)	kmeans	none	none
506	-0.106889	0.321698	-0.730626	0.601897	-1.86955	-1.28949	1.52373	0.483911	-0.918893	-0.0355154	-1.20533	-0.353105	1.22687	1.12407	1.21033	-0.288769	1.01544	-0.709782	FLE02L07Gene009162	1	1	FLE02L07Gene009162	S606H0a	-0.106889	cluster 1 (614)	kmeans	none	none
507	0.616002	0.983045	-0.837187	0.916869	-1.85572	-0.244637	1.19749	-0.0383148	-0.892921	-0.715152	-0.153039	-0.906281	1.10377	1.43969	0.45938	-0.349285	0.889983	-1.61369	FLE02L07Gene004250	1	1	FLE02L07Gene004250	S606H0a	0.616002	cluster 1 (614)	kmeans	none	none
508	0.567986	-0.103138	-1.5315	0.531871	-1.39156	-0.299449	0.903221	-0.64676	-1.28071	-0.19655	0.27958	-1.15622	1.38834	0.773126	0.904275	0.326491	1.84416	-0.913168	FLE02L07Gene009332	1	1	FLE02L07Gene009332	S606H0a	0.567986	cluster 1 (614)	kmeans	none	none
509	0.157815	0.434358	-0.752337	1.29574	-1.64754	-0.903385	1.45545	0.0568964	-1.5462	-0.876896	0.343639	-0.232644	0.413116	-0.501271	1.38723	-1.0449	1.29406	0.666872	FLE02L07Gene007486	1	1	FLE02L07Gene007486	S606H0a	0.157815	cluster 1 (614)	kmeans	none	none
510	0.322528	0.207639	-0.668038	0.580603	-1.09635	-1.25409	1.53836	-0.277111	-2.1502	0.825314	0.332368	-0.828465	1.0945	-0.205367	1.07273	-0.830789	1.29112	0.0452499	FLE02L07Gene002005	1	1	FLE02L07Gene002005	S606H0a	0.322528	cluster 1 (614)	kmeans	none	none
511	-0.0770239	0.211771	-0.752798	1.82769	-1.79207	0.10539	1.90177	0.349537	-1.91434	0.0965608	0.402046	0.216476	0.0883408	-0.749741	0.26531	-0.658111	0.950146	-0.47096	FLE02L07Gene008442	1	1	FLE02L07Gene008442	S606H0a	-0.0770239	cluster 1 (614)	kmeans	none	none
512	0.521414	0.097946	-0.605174	0.700161	-0.651672	-0.386069	0.894327	1.67738	-1.65195	0.2627	0.338587	-1.83681	-0.324045	0.329246	-0.0238223	-1.42334	1.74165	0.33948	FLE02L07Gene002319	1	1	FLE02L07Gene002319	S606H0a	0.521414	cluster 1 (614)	kmeans	none	none
513	-0.365827	-0.614102	-0.722931	-1.42799	-0.491219	-0.631153	0.45913	-0.893642	0.395299	0.379702	-0.99396	-0.113334	2.1032	2.35401	-0.0848479	0.790825	-0.5013	0.358136	FLE02L07Gene006136	1	1	FLE02L07Gene006136	S606H0a	-0.365827	cluster 1 (614)	kmeans	none	none
514	-0.797023	0.395529	-0.946918	-1.49788	-1.55945	-0.530587	1.99459	0.132115	1.25906	0.0997673	-0.812805	-0.549026	1.45464	0.52259	-0.633692	0.879444	0.116499	0.473143	FLE02L07Gene005191	1	1	FLE02L07Gene005191	S606H0a	-0.797023	cluster 1 (614)	kmeans	none	none
515	-0.88541	-0.483132	-0.993981	-0.1974	-1.08863	-0.313847	1.28611	-1.10409	-0.364113	-0.437936	-0.414246	-1.08737	2.42986	0.477858	0.691229	0.77698	0.380938	1.32719	FLE02L07Gene009978	1	1	FLE02L07Gene009978	S606H0a	-0.88541	cluster 1 (614)	kmeans	none	none
516	0.190449	-0.0830282	-0.85035	-0.543816	-1.11782	-0.0533304	1.12494	-0.863935	0.014265	-0.410369	-0.857918	-1.62064	1.93653	0.580891	-0.289158	-0.054344	0.828196	2.06944	FLE02L07Gene002200	1	1	FLE02L07Gene002200	S606H0a	0.190449	cluster 1 (614)	kmeans	none	none
517	-1.2215	-0.720257	-1.04791	-0.568418	-0.315622	-0.288604	1.38568	-0.862308	-0.0432334	0.546944	-1.32623	-0.576735	1.8525	0.972568	-0.300964	0.136197	0.476605	1.90129	NewGene_1032	1	1	NewGene_1032	S606H0a	-1.2215	cluster 1 (614)	kmeans	none	none
518	0.102638	-0.448483	-0.0972689	-0.668702	0.131574	-1.79965	1.68895	-0.547155	0.112359	1.25647	-0.791463	0.0505801	2.39653	-0.278505	-0.919578	-0.426977	-0.523335	0.762016	FLE02L07Gene009989	1	1	FLE02L07Gene009989	S606H0a	0.102638	cluster 1 (614)	kmeans	none	none
519	-0.0424988	-0.551444	-0.481333	-0.684089	-0.52972	-0.867146	0.963799	-0.590369	-1.33075	-0.104885	-0.0285293	0.289569	2.80992	0.315058	-0.603693	-0.877572	1.07979	1.2339	FLE02L07Gene010965	1	1	FLE02L07Gene010965	S606H0a	-0.0424988	cluster 1 (614)	kmeans	none	none
520	-1.08522	0.39167	-1.1396	0.487098	1.33375	1.17748	0.597502	-0.992245	-1.32399	0.393554	-1.88407	-0.891118	1.31577	0.374047	1.0663	-0.0559273	0.527075	-0.292063	FLE02L07Gene002871	1	1	FLE02L07Gene002871	S606H0a	-1.08522	cluster 1 (614)	kmeans	none	none
521	-0.562172	-0.400857	-1.42441	0.344304	0.213574	0.233002	1.55563	-0.491092	0.654615	-0.127228	-1.43321	0.905037	2.26131	0.74844	0.224065	-1.02524	-0.595269	-1.08051	FLE02L07Gene010593	1	1	FLE02L07Gene010593	S606H0a	-0.562172	cluster 1 (614)	kmeans	none	none
522	-0.168242	0.421471	-0.755545	0.141306	-0.338439	-0.627828	1.41572	-0.562375	-0.0278919	-0.186611	-1.84624	0.723387	2.57604	1.10297	-0.0159717	-0.648695	-0.149146	-1.05391	FLE02L07Gene010594	1	1	FLE02L07Gene010594	S606H0a	-0.168242	cluster 1 (614)	kmeans	none	none
523	-1.16976	-0.786563	0.544695	-0.0660374	-0.68478	1.869	0.360703	0.58338	-0.309152	1.75839	-1.2787	-0.154051	1.97953	-0.662481	-0.741066	-0.500884	-0.362931	-0.379297	FLE02L07Gene008276	1	1	FLE02L07Gene008276	S606H0a	-1.16976	cluster 1 (614)	kmeans	none	none
524	-0.258205	0.663364	-0.157503	1.87535	-0.182767	-0.408842	0.975631	-1.36192	0.97208	0.0826224	-1.4712	-2.07739	0.106945	0.775376	0.82034	-0.13409	0.659785	-0.879575	FLE02L07Gene000321	1	1	FLE02L07Gene000321	S606H0a	-0.258205	cluster 1 (614)	kmeans	none	none
525	-0.683302	0.935322	-0.483959	0.616455	-0.133454	1.11728	1.12475	-0.565803	0.804634	0.350211	-1.47048	-1.41867	0.855475	0.316327	1.52213	-1.43142	-1.43158	-0.0239144	FLE02L07Gene002695	1	1	FLE02L07Gene002695	S606H0a	-0.683302	cluster 1 (614)	kmeans	none	none
526	-0.0794064	0.21595	0.234019	1.17705	0.736187	0.0653219	1.18146	0.267941	-0.949056	-0.663503	-0.963319	-2.37513	1.2716	1.08041	-0.22798	0.552748	-1.56193	0.0376449	FLE02L07Gene003420	1	1	FLE02L07Gene003420	S606H0a	-0.0794064	cluster 1 (614)	kmeans	none	none
527	0.308041	-1.54832	0.197658	1.307	0.256421	-0.742153	1.29233	0.662292	-1.22752	0.429384	-0.395544	-1.64138	1.1378	1.38181	0.795265	-0.631722	-0.729019	-0.852342	FLE02L07Gene008370	1	1	FLE02L07Gene008370	S606H0a	0.308041	cluster 1 (614)	kmeans	none	none
528	-0.294954	0.351964	-0.597767	0.336079	-0.730585	1.70259	0.757677	0.784339	-1.14334	-0.915511	0.497791	-1.50772	1.5878	0.834261	0.776109	-0.876364	0.00068942	-1.56306	FLE02L07Gene011333	1	1	FLE02L07Gene011333	S606H0a	-0.294954	cluster 1 (614)	kmeans	none	none
529	-0.176103	1.10389	-1.01992	1.7713	0.131595	0.886351	0.419571	-0.483087	-2.00067	-0.593776	0.399339	-0.717482	1.34327	0.775127	0.113339	-0.361275	0.0748442	-1.66633	FLE02L07Gene001624	1	1	FLE02L07Gene001624	S606H0a	-0.176103	cluster 1 (614)	kmeans	none	none
530	-1.43036	0.74444	-0.586866	1.89242	-2.26474	0.295628	0.812547	0.0696972	-0.722273	-0.231506	0.485228	-0.130278	0.963521	1.27499	0.265278	-0.242753	-0.168705	-1.02627	FLE02L07Gene011616	1	1	FLE02L07Gene011616	S606H0a	-1.43036	cluster 1 (614)	kmeans	none	none
531	-0.201692	0.3931	-0.625669	1.05292	-1.64392	-1.10698	1.50691	1.14603	-0.571982	-0.281982	-0.372716	-1.07205	0.35685	2.35343	-0.11524	-0.620644	-0.0143463	-0.182015	NewGene_1279	1	1	NewGene_1279	S606H0a	-0.201692	cluster 1 (614)	kmeans	none	none
532	-0.391007	0.51854	-0.7776	1.96059	-1.44355	-0.867505	1.28089	0.522564	-0.904704	-0.380667	-0.62402	-0.724731	1.36671	1.58702	0.346729	-0.764761	-0.636625	-0.0678657	FLE02L07Gene001094	1	1	FLE02L07Gene001094	S606H0a	-0.391007	cluster 1 (614)	kmeans	none	none
533	-0.680658	-0.706389	-0.416318	2.38712	-1.75731	-0.705608	-0.388181	0.0796034	-0.806391	0.435099	0.386775	-0.19444	0.22657	1.88281	0.682448	-0.121265	0.645905	-0.949775	FLE02L07Gene009259	1	1	FLE02L07Gene009259	S606H0a	-0.680658	cluster 1 (614)	kmeans	none	none
534	-0.270094	-1.23576	-0.845411	2.29347	-1.74061	-1.09714	0.107064	-0.309315	0.187735	0.38068	0.0569166	0.194334	0.701625	1.8868	-0.579628	-0.451981	0.434039	0.287271	FLE02L07Gene009460	1	1	FLE02L07Gene009460	S606H0a	-0.270094	cluster 1 (614)	kmeans	none	none
535	-1.15646	-0.0445223	-0.238464	1.83646	-0.934524	-1.36618	0.162635	-0.131281	-1.00848	-0.219295	-1.11392	0.00448767	2.14866	0.503784	1.3821	-0.0130279	0.508206	-0.320176	FLE02L07Gene002725	1	1	FLE02L07Gene002725	S606H0a	-1.15646	cluster 1 (614)	kmeans	none	none
536	-0.458691	0.722586	-0.274778	1.7242	-1.29702	-1.23934	0.55857	-0.311309	-1.0861	-0.298375	-1.27426	-0.856033	1.42484	0.699626	1.77745	-0.315297	0.427253	0.076693	FLE02L07Gene009433	1	1	FLE02L07Gene009433	S606H0a	-0.458691	cluster 1 (614)	kmeans	none	none
537	-0.571506	0.311684	-0.496943	2.19097	-1.05251	-1.07774	0.0920547	-0.291861	-0.994362	-0.364526	-1.13685	-0.773089	1.37288	0.305227	1.96238	0.186881	0.510369	-0.173049	FLE02L07Gene000078	1	1	FLE02L07Gene000078	S606H0a	-0.571506	cluster 1 (614)	kmeans	none	none
538	-0.373382	0.518173	-0.486278	2.7125	-1.11414	-0.924157	0.249881	-0.31969	-0.99022	-0.557827	-1.12452	-0.806075	1.00186	0.322157	1.51499	0.180679	0.294679	-0.0986432	FLE02L07Gene006613	1	1	FLE02L07Gene006613	S606H0a	-0.373382	cluster 1 (614)	kmeans	none	none
539	-0.451936	0.692465	-0.818056	1.73192	-0.70861	-1.03258	1.42765	0.0851144	-1.17081	-0.467969	-1.10262	-1.00709	1.63589	0.221862	1.51168	-0.359587	0.0744528	-0.261783	FLE02L07Gene009872	1	1	FLE02L07Gene009872	S606H0a	-0.451936	cluster 1 (614)	kmeans	none	none
540	-0.629041	-0.0113587	-0.518798	2.87374	-1.10946	-0.806319	0.791161	-0.129629	-0.787969	-0.0301583	-0.553801	-0.435119	1.09278	0.885713	0.651949	-0.938205	0.565987	-0.91147	FLE02L07Gene009976	1	1	FLE02L07Gene009976	S606H0a	-0.629041	cluster 1 (614)	kmeans	none	none
541	-0.526356	0.360365	0.507553	2.97652	-0.409316	-1.29621	0.396349	0.65445	-0.520185	-0.415296	-1.10548	-0.773604	0.882907	0.0742601	0.936671	-0.764664	-0.324986	-0.652977	FLE02L07Gene006724	1	1	FLE02L07Gene006724	S606H0a	-0.526356	cluster 1 (614)	kmeans	none	none
542	0.385639	-0.642512	-1.18618	1.74313	-0.97314	-1.93043	0.318288	0.241799	-0.475091	-0.128223	1.33745	-0.679837	1.28277	-0.390561	1.14702	0.211417	-0.989237	0.727691	FLE02L07Gene005521	1	1	FLE02L07Gene005521	S606H0a	0.385639	cluster 1 (614)	kmeans	none	none
543	-0.55912	-0.122806	-1.74647	2.09403	-0.691652	-0.68076	1.21854	0.281918	-1.70678	0.159311	0.501405	0.128558	0.383887	-0.223974	1.7046	-0.0379201	-0.645537	-0.0572309	FLE02L07Gene004468	1	1	FLE02L07Gene004468	S606H0a	-0.55912	cluster 1 (614)	kmeans	none	none
544	-0.07675	0.808088	0.910018	1.78781	-1.30213	-1.40245	-0.204873	-0.0592722	-1.1729	-0.308297	-1.00231	-0.866532	0.989198	0.904041	1.37381	-0.191183	0.813935	-1.00019	FLE02L07Gene003040	1	1	FLE02L07Gene003040	S606H0a	-0.07675	cluster 1 (614)	kmeans	none	none
545	0.11488	1.66093	-0.114115	1.79661	-1.36776	-0.931777	0.186545	-0.324334	-1.07478	-0.195557	-1.494	-0.98211	1.2623	0.265568	1.41864	-0.174192	0.048846	-0.0957034	FLE02L07Gene009770	1	1	FLE02L07Gene009770	S606H0a	0.11488	cluster 1 (614)	kmeans	none	none
546	-0.0727045	1.37358	0.631029	2.12844	-1.28811	-1.1993	-0.439044	-0.0224632	-1.19108	-0.00912444	-1.52839	-0.881924	0.756845	0.529532	1.21515	0.103579	0.0179962	-0.124027	FLE02L07Gene000322	1	1	FLE02L07Gene000322	S606H0a	-0.0727045	cluster 1 (614)	kmeans	none	none
547	-0.249598	0.772012	0.206711	2.58464	-1.37929	-1.02051	-0.104504	-0.226387	-1.20889	-0.124726	-1.60688	-0.609981	0.930773	0.279876	1.0206	0.290867	0.147132	0.298156	FLE02L07Gene005927	1	1	FLE02L07Gene005927	S606H0a	-0.249598	cluster 1 (614)	kmeans	none	none
548	-0.184899	0.842598	-0.4378	2.8398	-1.39071	-0.93958	0.409521	0.0483426	-1.02255	0.0165138	-1.39276	-0.857077	0.879422	0.385934	0.589802	0.0274718	0.0466436	0.139329	FLE02L07Gene010285	1	1	FLE02L07Gene010285	S606H0a	-0.184899	cluster 1 (614)	kmeans	none	none
549	-0.554702	0.352965	-0.00680711	2.43412	-1.27266	-1.31044	-0.581857	-0.109989	-0.888478	0.211119	-1.43263	-0.423116	1.49116	0.451238	1.15386	0.347938	0.0524033	0.0858816	FLE02L07Gene004135	1	1	FLE02L07Gene004135	S606H0a	-0.554702	cluster 1 (614)	kmeans	none	none
550	-0.181919	0.665751	0.819942	2.06961	-1.41715	-1.02545	-0.918661	0.862149	-0.910727	1.33643	-1.25215	-1.09398	0.912602	0.25606	0.488789	-0.464967	-0.370347	0.224019	FLE02L07Gene003631	1	1	FLE02L07Gene003631	S606H0a	-0.181919	cluster 1 (614)	kmeans	none	none
551	-0.405386	0.422221	-0.128746	1.59278	-1.10627	-0.66174	0.154961	-0.769631	-1.21391	0.0461102	-1.87916	-0.865326	1.20881	0.0124791	1.0849	0.698107	0.0966208	1.71318	FLE02L07Gene007458	1	1	FLE02L07Gene007458	S606H0a	-0.405386	cluster 1 (614)	kmeans	none	none
552	-0.40352	0.143289	-1.09103	1.55277	-2.12271	-0.888526	0.371417	-0.452236	-0.645069	0.339274	-0.895305	-0.892259	1.37958	1.49784	0.28352	0.706715	0.335835	0.780423	FLE02L07Gene011694	1	1	FLE02L07Gene011694	S606H0a	-0.40352	cluster 1 (614)	kmeans	none	none
553	-0.932576	0.189127	-0.273749	1.82505	-1.29757	-1.70201	0.00744247	0.0764023	-1.1318	0.110555	-0.759218	-0.818926	1.47495	1.27035	0.318459	0.484826	-0.0391737	1.19786	FLE02L07Gene003204	1	1	FLE02L07Gene003204	S606H0a	-0.932576	cluster 1 (614)	kmeans	none	none
554	0.148779	0.810654	-0.157094	1.23547	-1.42446	-1.1224	1.18074	0.42372	-1.68809	0.429596	0.449973	0.460619	0.429621	-0.202631	-2.14553	0.0354508	-0.1334	1.26897	FLE02L07Gene010382	1	1	FLE02L07Gene010382	S606H0a	0.148779	cluster 1 (614)	kmeans	none	none
555	-0.659793	-0.73003	0.272622	2.80617	-1.3998	-0.761937	1.10894	0.903016	0.253604	-0.0137666	0.859259	-0.957214	-0.389575	0.147217	-0.958364	0.383799	-0.720137	-0.144006	FLE02L07Gene011132	1	1	FLE02L07Gene011132	S606H0a	-0.659793	cluster 1 (614)	kmeans	none	none
556	-0.221308	1.54526	0.195791	2.2239	-1.79326	-0.547548	0.948073	0.78951	0.0936065	0.0548252	-0.0941879	-0.497579	-1.17313	0.195989	-1.31563	-0.118011	-0.875521	0.589226	FLE02L07Gene009798	1	1	FLE02L07Gene009798	S606H0a	-0.221308	cluster 1 (614)	kmeans	none	none
557	0.272042	0.574023	-0.237811	2.3521	-0.475905	1.16957	1.499	-1.12121	-0.769648	-0.146944	0.461872	-1.33702	-1.0032	-0.698592	-0.903216	-0.641058	0.686009	0.319989	FLE02L07Gene001021	1	1	FLE02L07Gene001021	S606H0a	0.272042	cluster 1 (614)	kmeans	none	none
558	0.950518	0.0579287	-0.608897	1.81421	0.417878	0.493818	0.703585	-0.273356	-1.16706	-0.577385	0.0452226	-1.78303	-0.161693	-1.18375	-0.364152	-0.737291	2.09389	0.279562	NewGene_416	1	1	NewGene_416	S606H0a	0.950518	cluster 1 (614)	kmeans	none	none
559	-0.392284	0.346455	-0.589097	2.80138	0.649464	-1.02109	0.872217	0.274796	0.284848	-1.10475	-1.4853	-0.626057	-0.36737	-1.18277	0.168031	0.34856	0.262365	0.760595	FLE02L07Gene003514	1	1	FLE02L07Gene003514	S606H0a	-0.392284	cluster 1 (614)	kmeans	none	none
560	1.29308	0.819445	0.0294698	0.627697	-0.555949	-0.240718	1.74389	0.914004	0.28233	-0.581133	-1.64932	-1.14547	-1.69219	-0.932269	-0.223957	-0.0798336	0.0584022	1.33252	FLE02L07Gene011285	1	1	FLE02L07Gene011285	S606H0a	1.29308	cluster 1 (614)	kmeans	none	none
561	-0.0923295	0.349463	-0.517507	2.16485	-0.186456	-1.10934	1.20676	0.38069	-0.222074	0.612157	0.104803	-1.39857	0.412588	0.0745929	-0.632436	-1.73534	-0.909507	1.49765	NewGene_2288	1	1	NewGene_2288	S606H0a	-0.0923295	cluster 1 (614)	kmeans	none	none
562	-0.806329	0.148822	0.108819	1.21199	-0.981429	-1.71946	0.621313	0.225898	0.731263	1.23897	-0.80096	-1.22858	-0.171977	0.676403	-0.37011	-0.499957	-0.622493	2.23782	FLE02L07Gene006410	1	1	FLE02L07Gene006410	S606H0a	-0.806329	cluster 1 (614)	kmeans	none	none
563	-0.942715	1.50779	0.0970968	1.29961	-0.993578	-1.64103	0.645058	0.0645348	0.988989	0.873094	-0.913361	-1.74487	-0.138989	1.15268	-0.225717	-0.716474	-0.0241394	0.712021	FLE02L07Gene000859	1	1	FLE02L07Gene000859	S606H0a	-0.942715	cluster 1 (614)	kmeans	none	none
564	-0.56989	0.0726161	-0.658115	-0.240871	-1.12306	-0.988	2.10374	1.0588	-0.27211	0.638668	-0.653965	-0.245985	-0.28945	-0.541875	2.38475	-0.755575	-0.586719	0.667032	FLE02L07Gene011387	1	1	FLE02L07Gene011387	S606H0a	-0.56989	cluster 1 (614)	kmeans	none	none
565	0.0349034	-0.0830468	-0.562927	0.797953	-1.8946	-2.42463	0.713482	1.41347	-0.600908	0.744002	0.539443	-0.066524	0.0754536	0.636588	1.0923	-0.737894	-0.409579	0.732526	FLE02L07Gene004834	1	1	FLE02L07Gene004834	S606H0a	0.0349034	cluster 1 (614)	kmeans	none	none
566	0.284831	1.08742	-0.326469	0.148582	-1.84979	-2.09007	0.853201	1.6398	-1.15488	0.759227	0.00433197	-0.270219	0.00667837	0.599601	1.22631	-0.658543	-0.338096	0.0780848	FLE02L07Gene009773	1	1	FLE02L07Gene009773	S606H0a	0.284831	cluster 1 (614)	kmeans	none	none
567	-0.901705	-0.42207	0.575144	0.167233	-0.981986	-1.41345	1.75224	1.06975	-0.545264	0.549278	-0.806436	-1.39611	0.503417	1.29052	0.0659972	-0.221468	-0.87683	1.59173	FLE02L07Gene002823	1	1	FLE02L07Gene002823	S606H0a	-0.901705	cluster 1 (614)	kmeans	none	none
568	-0.198753	-0.183736	-0.697506	0.0145999	-1.76679	-1.60969	2.13418	1.40211	-0.606561	0.891862	-0.509063	-0.463709	0.677445	1.16408	-0.315229	-0.384144	-0.225426	0.676327	FLE02L07Gene007760	1	1	FLE02L07Gene007760	S606H0a	-0.198753	cluster 1 (614)	kmeans	none	none
569	0.606858	-0.17624	-0.284892	-0.415222	-1.1715	-0.369368	2.84001	0.886006	0.051874	-0.306992	-0.581759	-0.499768	0.263416	1.11108	-0.827531	-0.930313	-1.1999	1.00425	FLE02L07Gene011376	1	1	FLE02L07Gene011376	S606H0a	0.606858	cluster 1 (614)	kmeans	none	none
570	-0.394517	-0.558508	-1.54378	0.937272	-0.838843	-1.07053	0.737327	0.88368	0.0433143	-0.209321	-0.821799	1.18166	0.636923	-1.08987	0.111636	-0.331171	-0.170353	2.49689	FLE02L07Gene004706	1	1	FLE02L07Gene004706	S606H0a	-0.394517	cluster 1 (614)	kmeans	none	none
571	-1.0771	-1.00235	-1.6699	0.486577	-1.48658	-1.05331	0.0771049	0.966302	-0.213001	0.0889127	0.624437	0.48412	1.26255	0.140939	-0.540158	-0.0777629	0.997727	1.99149	FLE02L07Gene009831	1	1	FLE02L07Gene009831	S606H0a	-1.0771	cluster 1 (614)	kmeans	none	none
572	-0.574208	0.897731	-0.891841	0.0881099	-1.49019	-1.07209	0.471258	0.334071	0.273579	-0.240587	-1.39869	0.114229	-0.144932	0.362375	-0.536808	0.0328751	0.968851	2.80627	FLE02L07Gene011707	1	1	FLE02L07Gene011707	S606H0a	-0.574208	cluster 1 (614)	kmeans	none	none
573	-0.479461	0.118077	-0.803597	1.17675	-2.1601	-0.994631	0.585862	0.544008	0.738419	-0.457455	0.258262	-0.648698	0.15742	0.312671	-1.11698	-0.0645944	0.468653	2.3654	FLE02L07Gene011981	1	1	FLE02L07Gene011981	S606H0a	-0.479461	cluster 1 (614)	kmeans	none	none
574	-1.29135	-0.0817681	-1.74576	1.36189	-0.364853	-0.781152	1.94617	1.03593	1.76529	-0.707209	-0.219755	-0.326837	-0.417906	-0.254509	-0.403487	-0.41144	0.255769	0.64097	FLE02L07Gene005005	1	1	FLE02L07Gene005005	S606H0a	-1.29135	cluster 1 (614)	kmeans	none	none
575	-0.611805	-0.0491054	-0.875001	1.17473	-1.34423	-0.769168	1.60187	2.41112	0.806418	-0.790589	-0.281578	-0.174562	0.0969329	0.110429	-0.936329	-0.850694	-0.296151	0.777723	FLE02L07Gene000520	1	1	FLE02L07Gene000520	S606H0a	-0.611805	cluster 1 (614)	kmeans	none	none
576	-0.690476	-0.68669	-0.897269	1.22362	-2.09483	-0.689962	0.94974	1.64629	0.936043	-0.353122	-0.10028	0.0570528	0.265344	0.262863	-1.136	-0.632872	0.448175	1.49237	FLE02L07Gene001759	1	1	FLE02L07Gene001759	S606H0a	-0.690476	cluster 1 (614)	kmeans	none	none
577	-1.28939	-0.314876	-0.601397	1.22818	-0.0270822	0.0210156	0.303602	0.660779	-0.34797	-0.514273	0.883921	-1.41808	1.31095	0.167472	0.692162	-1.39254	-1.30794	1.94546	FLE02L07Gene005082	1	1	FLE02L07Gene005082	S606H0a	-1.28939	cluster 1 (614)	kmeans	none	none
578	0.184241	-0.678981	-2.11918	0.680408	-0.361656	1.00015	1.39162	-0.166137	-0.550136	-0.720165	0.795258	-1.25718	1.23865	0.390995	0.0474529	-0.805698	-0.685974	1.61634	FLE02L07Gene010813	1	1	FLE02L07Gene010813	S606H0a	0.184241	cluster 1 (614)	kmeans	none	none
579	0.401082	0.214989	0.0286925	-0.354214	0.360312	-0.0571299	3.79389	-0.14724	-0.467466	-0.405737	-0.00992397	-0.307671	-0.574457	-0.614412	-0.532129	-0.297731	-0.637357	-0.393494	FLE02L07Gene007112	1	1	FLE02L07Gene007112	S606H0a	0.401082	cluster 1 (614)	kmeans	none	none
580	-0.123528	-0.405594	-0.259137	-0.195918	-0.926767	-0.679671	2.11043	-0.492799	1.50277	-0.604633	1.35177	-0.796787	-0.870717	-0.872451	1.01197	-1.3376	0.885178	0.703478	FLE02L07Gene007262	1	1	FLE02L07Gene007262	S606H0a	-0.123528	cluster 1 (614)	kmeans	none	none
581	-1.05328	0.453354	-0.410567	0.75964	-1.01458	-0.666788	0.92421	2.38839	1.63882	-0.750881	0.35714	0.517179	-0.337897	0.0808757	0.0770435	-1.15466	-0.614161	-1.19384	NewGene_963	1	1	NewGene_963	S606H0a	-1.05328	cluster 1 (614)	kmeans	none	none
582	-0.422579	-0.324861	-0.56491	1.88665	-0.765866	-0.451115	1.05557	2.15893	0.3897	0.578149	0.136387	1.13605	-1.01243	-0.30376	-0.495106	-1.23383	-0.759339	-1.00766	FLE02L07Gene000837	1	1	FLE02L07Gene000837	S606H0a	-0.422579	cluster 1 (614)	kmeans	none	none
583	-1.19351	0.0483816	0.611813	0.0276683	-1.12423	-0.576688	0.260802	3.09457	0.259022	0.843066	0.395596	0.402052	-0.22666	-0.570631	0.102815	-1.42819	-0.514915	-0.410966	FLE02L07Gene000508	1	1	FLE02L07Gene000508	S606H0a	-1.19351	cluster 1 (614)	kmeans	none	none
584	-0.394098	-1.23033	-0.622614	-0.447062	-1.26363	-0.116607	1.82305	2.21578	1.26565	0.616524	1.02829	-0.346812	-1.0686	-0.460367	0.064164	-0.299893	-0.404236	-0.359203	FLE02L07Gene008400	1	1	FLE02L07Gene008400	S606H0a	-0.394098	cluster 1 (614)	kmeans	none	none
585	-0.182188	0.476826	-0.407152	0.287376	-1.7165	-0.969414	0.980097	2.67666	1.27495	-0.316484	-0.712643	0.726756	-0.525064	-0.682996	-0.468453	-0.675857	0.486081	-0.251994	FLE02L07Gene001080	1	1	FLE02L07Gene001080	S606H0a	-0.182188	cluster 1 (614)	kmeans	none	none
586	0.464671	1.45734	-0.475309	0.512654	-1.38967	-1.06913	1.66273	1.98008	1.03707	-0.0972672	-0.951238	-0.321535	-0.757884	-0.168711	-0.152838	-1.11175	-0.673469	0.0542476	FLE02L07Gene001569	1	1	FLE02L07Gene001569	S606H0a	0.464671	cluster 1 (614)	kmeans	none	none
587	-0.488856	0.0806423	0.316438	0.728626	-1.51382	-0.224682	2.39968	0.954809	0.995821	-0.527614	-0.355422	1.28743	-0.480809	-0.5005	-0.497589	-1.37285	0.348461	-1.14977	FLE02L07Gene005226	1	1	FLE02L07Gene005226	S606H0a	-0.488856	cluster 1 (614)	kmeans	none	none
588	0.0162466	-0.455773	0.304281	0.991759	-0.954833	0.37841	1.76151	2.17283	0.792502	-1.71253	-0.94063	-0.289488	-0.70434	0.0781101	0.232265	0.163062	-0.768233	-1.06514	FLE02L07Gene008941	1	1	FLE02L07Gene008941	S606H0a	0.0162466	cluster 1 (614)	kmeans	none	none
589	0.389706	0.0966086	0.120625	1.25732	-1.5593	-1.50602	0.560145	1.57093	1.53378	0.515081	0.236079	0.00776619	-0.105457	0.500201	-0.511524	-1.76583	-1.19428	-0.14583	FLE02L07Gene003637	1	1	FLE02L07Gene003637	S606H0a	0.389706	cluster 1 (614)	kmeans	none	none
590	0.0394111	-0.0281475	1.39328	0.349025	-1.56457	-1.47048	0.37668	2.05994	0.534805	0.062105	-0.226132	-0.532162	0.45317	1.45426	-0.203006	-1.0969	-1.28451	-0.316772	FLE02L07Gene000251	1	1	FLE02L07Gene000251	S606H0a	0.0394111	cluster 1 (614)	kmeans	none	none
591	-0.170848	0.40046	-0.0801693	2.19949	-1.03086	-0.244409	2.01641	1.32042	-0.144948	0.165651	-0.263848	-0.819007	0.111691	0.296041	-0.36305	-1.44244	-1.09905	-0.851543	FLE02L07Gene007798	1	1	FLE02L07Gene007798	S606H0a	-0.170848	cluster 1 (614)	kmeans	none	none
592	-0.694678	-0.495958	-0.390188	1.92247	-0.745266	-1.03329	0.970643	1.51777	0.78128	0.699762	0.0289087	-0.604499	0.533467	1.04127	0.0985765	-1.30632	-1.55105	-0.772896	FLE02L07Gene011885	1	1	FLE02L07Gene011885	S606H0a	-0.694678	cluster 1 (614)	kmeans	none	none
593	-0.875423	-0.253007	0.837209	1.65984	-0.54076	-0.406149	0.399614	1.46173	-0.711056	-1.02032	0.976785	1.50077	-0.498562	0.422572	0.0945552	-1.63825	0.0346452	-1.4442	FLE02L07Gene002469	1	1	FLE02L07Gene002469	S606H0a	-0.875423	cluster 1 (614)	kmeans	none	none
594	-1.44375	-0.953464	-0.42464	0.633028	-1.43846	-1.95739	0.162619	1.17037	1.30248	1.43952	-0.368839	-0.0779072	0.286724	0.865728	0.0746471	-0.316762	-0.0823953	1.1285	FLE02L07Gene000954	1	1	FLE02L07Gene000954	S606H0a	-1.44375	cluster 1 (614)	kmeans	none	none
595	-1.59943	-1.38211	-0.40748	0.430291	-0.918316	-1.62444	1.20518	0.712812	1.00453	1.68021	-0.790745	-0.287809	-0.176024	0.211059	0.431098	-0.133953	0.291118	1.35401	FLE02L07Gene007733	1	1	FLE02L07Gene007733	S606H0a	-1.59943	cluster 1 (614)	kmeans	none	none
596	-2.15963	-1.14847	0.541115	0.272392	-1.03344	-1.52019	0.00281452	0.533744	1.38371	0.888925	-1.01355	0.12402	0.618882	-0.091508	-0.0575706	1.36033	0.374931	0.923493	NewGene_1009	1	1	NewGene_1009	S606H0a	-2.15963	cluster 1 (614)	kmeans	none	none
597	-1.14814	-0.370967	-0.0296206	1.13234	-0.989808	-2.1647	0.558471	0.764293	-0.333047	1.32548	-0.68484	-1.44177	0.561264	-0.13506	0.0812162	0.995374	0.633961	1.24554	FLE02L07Gene001881	1	1	FLE02L07Gene001881	S606H0a	-1.14814	cluster 1 (614)	kmeans	none	none
598	-1.57979	-1.15633	0.923744	0.751093	-0.751236	-1.50007	-0.439321	0.0563976	-0.562946	1.37258	-0.835586	-1.09348	0.893375	0.949912	0.413847	0.989958	0.25318	1.31467	FLE02L07Gene001028	1	1	FLE02L07Gene001028	S606H0a	-1.57979	cluster 1 (614)	kmeans	none	none
599	-1.41319	-0.756577	0.534602	0.320531	0.310128	-1.88581	-0.330854	0.677505	-0.16904	1.50027	-1.26238	-1.20813	-0.211188	0.826132	1.02051	0.530402	-0.0438945	1.56098	FLE02L07Gene001698	1	1	FLE02L07Gene001698	S606H0a	-1.41319	cluster 1 (614)	kmeans	none	none
600	-1.51017	-0.937992	-0.15919	0.38418	0.185659	-1.70863	0.402027	0.192314	0.0464893	1.19973	-1.6284	-1.026	0.229124	0.856744	1.88318	0.239008	0.496556	0.855366	FLE02L07Gene003975	1	1	FLE02L07Gene003975	S606H0a	-1.51017	cluster 1 (614)	kmeans	none	none
601	-1.52633	-0.650479	-0.0205685	2.31916	-0.556138	-1.51031	-0.251079	-0.291531	-0.59408	0.507622	-1.40757	0.825846	0.719204	-0.062049	0.425573	1.10701	0.00220643	0.963511	NewGene_2207	1	1	NewGene_2207	S606H0a	-1.52633	cluster 1 (614)	kmeans	none	none
602	0.412406	-1.08513	-0.650897	2.14045	-0.779641	-1.78604	-0.505421	0.127835	0.662467	1.29289	-1.53379	0.203571	-0.423457	0.445151	-0.473197	0.498072	0.439552	1.01518	NewGene_2299	1	1	NewGene_2299	S606H0a	0.412406	cluster 1 (614)	kmeans	none	none
603	-0.202378	0.0774369	-0.328462	1.42838	-0.547819	-1.59021	0.258701	-0.145361	-0.0876733	2.97126	-0.442652	-0.67763	-0.833834	-0.413534	-0.0990813	-0.240709	-0.298464	1.17202	NewGene_2927	1	1	NewGene_2927	S606H0a	-0.202378	cluster 1 (614)	kmeans	none	none
604	-0.199432	0.0340918	0.301055	0.277296	-0.626723	-1.13597	1.06009	0.351654	0.77521	2.59478	-1.27474	0.391755	0.422218	0.437391	-0.30083	-1.41935	-1.49559	-0.192902	FLE02L07Gene004930	1	1	FLE02L07Gene004930	S606H0a	-0.199432	cluster 1 (614)	kmeans	none	none
605	-1.65258	-1.27181	1.0856	0.660447	-0.558914	-0.685755	-0.290004	-0.105171	-0.14263	2.4408	-0.564441	-0.443045	-0.0465667	1.38435	-0.685473	-0.271852	0.051039	1.096	FLE02L07Gene009684	1	1	FLE02L07Gene009684	S606H0a	-1.65258	cluster 1 (614)	kmeans	none	none
606	-1.48481	-1.25929	-0.0295703	0.867618	-0.46295	-1.47225	0.170014	0.603465	1.06639	2.40097	-0.382243	-0.338983	0.393116	1.10393	-0.0856212	-0.720861	-0.708827	0.339897	FLE02L07Gene004822	1	1	FLE02L07Gene004822	S606H0a	-1.48481	cluster 1 (614)	kmeans	none	none
607	-1.16735	-1.25799	-0.161197	0.359031	-1.10637	-1.28266	0.602101	-0.0930089	0.216209	2.22917	-0.0134431	-0.835651	0.268125	1.96648	-0.112746	-0.614615	0.265681	0.73823	FLE02L07Gene005910	1	1	FLE02L07Gene005910	S606H0a	-1.16735	cluster 1 (614)	kmeans	none	none
608	-1.50789	-0.816034	0.520312	1.71522	-0.976398	-0.808075	0.259969	0.0311303	-0.278859	0.920456	0.878451	0.628941	-0.924652	0.870005	1.85808	-0.78452	-1.06025	-0.525878	FLE02L07Gene007840	1	1	FLE02L07Gene007840	S606H0a	-1.50789	cluster 1 (614)	kmeans	none	none
609	-1.17033	-0.567031	0.272507	2.67619	-0.147544	-1.27733	0.00267206	0.471544	-0.85001	1.29553	-0.68076	-0.676886	0.904929	0.472508	0.673216	-0.298595	-1.13516	0.0345445	FLE02L07Gene008989	1	1	FLE02L07Gene008989	S606H0a	-1.17033	cluster 1 (614)	kmeans	none	none
610	-0.715794	-0.681614	1.25561	1.82364	-0.576521	-2.08146	0.186738	0.788138	0.096647	1.74346	-0.690369	-0.842511	-0.368875	0.824023	0.0254513	-0.341411	-0.738871	0.293725	NewGene_1100	1	1	NewGene_1100	S606H0a	-0.715794	cluster 1 (614)	kmeans	none	none
611	-1.12514	-0.660159	1.23014	-0.715715	-0.366179	-1.48493	0.0622687	-0.796867	0.281454	1.7628	-1.42993	-0.748428	0.300892	1.28866	0.574879	0.328601	-0.0232228	1.52088	FLE02L07Gene000996	1	1	FLE02L07Gene000996	S606H0a	-1.12514	cluster 1 (614)	kmeans	none	none
612	-1.04016	-1.02647	2.49177	-0.510115	-0.201861	-0.654581	-0.0592609	-0.482833	-0.0242572	1.75362	-1.15561	-1.34544	0.0112892	0.830874	0.700952	0.4261	-0.0355397	0.321517	FLE02L07Gene006631	1	1	FLE02L07Gene006631	S606H0a	-1.04016	cluster 1 (614)	kmeans	none	none
613	-0.599893	-0.0741603	1.42957	-0.653689	1.83339	-0.552211	-0.344165	0.50195	-1.32093	0.949424	-1.12617	-1.39508	-0.824572	-0.0517406	1.83401	-0.131829	0.0837916	0.442298	FLE02L07Gene009042	1	1	FLE02L07Gene009042	S606H0a	-0.599893	cluster 1 (614)	kmeans	none	none
614	-0.587794	-0.130507	1.84299	1.3832	0.211764	-1.66738	-1.74944	0.327909	-0.529008	1.14278	-0.840048	-0.541179	-1.03248	0.406838	0.832623	0.333735	-0.219901	0.815895	FLE02L07Gene002776	1	1	FLE02L07Gene002776	S606H0a	-0.587794	cluster 1 (614)	kmeans	none	none
11053	-0.122084	-1.10039	-1.08755	-0.666435	-1.04917	-1.04546	-0.201169	-0.862443	-1.11054	-0.0213561	-0.0246934	0.425033	1.17754	0.173672	1.14372	2.10544	1.01168	1.25421	FLE02L07Gene002657	1	2	FLE02L07Gene003373	S606H0a	-0.172368	cluster 2 (572)	kmeans	none	none
11054	-0.8764	-1.25277	-1.44201	-1.00476	-1.01402	-0.239638	-0.170427	-0.770731	-0.687089	0.598489	0.0040251	0.508475	1.39536	0.48843	0.339473	1.39072	0.731327	2.00155	FLE02L07Gene009239	1	2	FLE02L07Gene000864	S606H0a	0.102647	cluster 2 (572)	kmeans	none	none
11055	-1.24642	-1.36069	-0.856723	-0.153342	-0.742143	-0.33187	0.842647	-0.956874	-0.613689	-0.71414	0.310954	-0.603853	0.931568	0.35928	0.717322	1.51802	0.681137	2.21882	FLE02L07Gene000606	1	2	FLE02L07Gene011385	S606H0a	0.234117	cluster 2 (572)	kmeans	none	none
11056	-1.19971	-0.411455	-0.635978	-1.1121	-0.303307	-0.333435	1.07835	-0.446229	-1.96241	-0.569092	0.817601	0.646817	0.299535	-0.318457	0.50494	1.33595	0.501663	2.10731	FLE02L07Gene003504	1	2	FLE02L07Gene003817	S606H0a	0.119109	cluster 2 (572)	kmeans	none	none
11057	1.13283	-0.486514	-0.601846	0.757678	-0.396478	-1.69614	0.173243	0.505818	-1.45653	0.894235	-1.21771	-0.985764	0.135314	0.655283	0.301989	-0.456919	0.551458	2.19005	FLE02L07Gene006277	1	2	FLE02L07Gene005794	S606H0a	0.224162	cluster 2 (572)	kmeans	none	none
11058	-0.705852	0.15621	-0.494734	1.009	-1.0822	-1.42367	-0.0897939	-0.0940231	-0.702362	-0.400439	-0.506546	-1.50972	0.226539	0.757804	1.1949	0.33729	0.919995	2.40761	FLE02L07Gene008326	1	2	NewGene_896	S606H0a	-0.214938	cluster 2 (572)	kmeans	none	none
11059	-0.260552	-0.533015	0.517328	0.438871	-1.13874	-1.94481	-0.58409	0.329095	0.168181	-0.0419676	-1.01206	-1.08363	0.0869148	1.07713	1.18583	0.612255	-0.153078	2.33634	FLE02L07Gene010328	1	2	FLE02L07Gene004666	S606H0a	0.598149	cluster 2 (572)	kmeans	none	none
11060	-0.174675	-0.646141	0.152644	0.153913	-0.697816	-1.58164	0.100783	0.590054	-0.960244	0.600974	0.0141467	-0.723007	-0.0760366	1.64657	-0.00897239	0.238426	-1.26874	2.63976	FLE02L07Gene001432	1	2	FLE02L07Gene010127	S606H0a	0.302565	cluster 2 (572)	kmeans	none	none
11061	-0.0969608	-0.180779	-0.336304	1.26353	-1.14192	-1.51883	0.325958	0.663077	-1.09181	-0.732936	0.570552	-1.01661	-0.28758	0.770455	0.590016	0.137477	-0.506427	2.58911	FLE02L07Gene005555	1	2	FLE02L07Gene001137	S606H0a	0.459841	cluster 2 (572)	kmeans	none	none
11062	-0.4098	-0.857738	-0.207774	0.67156	-1.52159	-1.0408	-0.22254	1.43195	-1.2403	-0.666388	0.916776	-0.640072	0.477382	1.10221	-0.281194	-0.174345	0.389525	2.27314	FLE02L07Gene007344	1	2	FLE02L07Gene004350	S606H0a	-0.591755	cluster 2 (572)	kmeans	none	none
11063	-0.321069	-0.41977	-0.466736	0.582498	-0.926143	-0.776824	1.97869	-0.0460592	-0.645986	-0.379836	-0.503266	-1.7621	0.179483	2.11662	0.566088	-0.599531	0.137875	1.28607	FLE02L07Gene010341	1	2	FLE02L07Gene000898	S606H0a	1.2951	cluster 2 (572)	kmeans	none	none
11064	-0.252193	0.336572	-0.0506062	-0.17516	-1.39524	-1.35792	1.27456	0.153713	-1.26137	-0.115431	-0.507214	-1.43922	1.39069	1.96904	0.711632	-0.331936	0.0565249	0.993563	FLE02L07Gene010348	1	2	FLE02L07Gene001814	S606H0a	0.265538	cluster 2 (572)	kmeans	none	none
11065	-0.631751	-0.0606181	-0.79459	0.974827	-1.47187	-1.15238	1.77125	0.316833	-1.56853	0.0868807	9.91923e-05	-1.19061	0.667918	1.30348	0.912055	-0.592493	0.559415	0.870097	FLE02L07Gene006102	1	2	NewGene_2747	S606H0a	-0.135656	cluster 2 (572)	kmeans	none	none
11066	-1.17742	-1.2594	-0.852157	0.822303	-1.29075	-0.815862	1.53085	0.348015	-0.793295	-0.0720238	-0.453335	-1.17742	0.595005	1.3614	1.21182	0.108185	1.16094	0.753139	FLE02L07Gene009120	1	2	FLE02L07Gene010251	S606H0a	0.60815	cluster 2 (572)	kmeans	none	none
11067	-1.35367	-0.674527	-0.721043	0.529606	-0.941871	-1.05167	1.19206	0.178314	-0.984822	0.219172	-0.140813	-0.932908	0.151963	0.984456	0.8124	-0.518214	0.803871	2.4477	FLE02L07Gene000831	1	2	FLE02L07Gene009183	S606H0a	0.0261258	cluster 2 (572)	kmeans	none	none
11068	-0.804973	0.811479	-0.162293	-0.396838	-0.295032	-0.855852	0.174882	-1.25365	-0.513747	0.237297	-0.455475	-2.0524	0.483743	1.33704	0.316963	0.153548	0.990194	2.28511	FLE02L07Gene007064	1	2	FLE02L07Gene009947	S606H0a	0.187398	cluster 2 (572)	kmeans	none	none
11069	-0.119398	0.0486934	0.0340341	-0.830851	-0.267577	-1.47755	-1.23517	-0.99366	-0.651549	-0.0728525	0.553704	-0.979628	0.707075	1.28703	-0.240218	0.614118	1.23273	2.39106	FLE02L07Gene010718	1	2	FLE02L07Gene002297	S606H0a	-0.293374	cluster 2 (572)	kmeans	none	none
11070	-0.0908454	0.482242	0.546706	-0.329402	-0.725594	-1.58005	-0.352602	-0.0159479	-0.887759	-0.311339	-0.625821	-1.39881	0.317574	0.211142	0.383018	-0.0208068	2.14569	2.25261	FLE02L07Gene008704	1	2	FLE02L07Gene008978	S606H0a	-0.385156	cluster 2 (572)	kmeans	none	none
11071	-0.185765	0.206243	0.520631	-0.781712	-0.984258	-1.91139	-0.554866	-0.538967	-1.37332	0.222095	-0.597582	-0.540047	0.698305	0.7352	1.0422	0.70297	1.82672	1.51354	FLE02L07Gene010918	1	2	FLE02L07Gene006131	S606H0a	-0.62459	cluster 2 (572)	kmeans	none	none
11072	-0.58525	0.40756	0.00536531	-0.796741	-1.16456	-1.39755	-0.640661	-0.102259	0.221859	0.406897	-0.655095	-0.494284	-0.615118	0.275545	-0.195282	0.857674	2.3103	2.1616	FLE02L07Gene006529	1	2	FLE02L07Gene010782	S606H0a	-0.461289	cluster 2 (572)	kmeans	none	none
11073	-0.542854	-0.704716	-2.08696	-0.473229	-0.906964	-0.524523	0.660596	0.470928	0.317559	-0.520097	-0.466917	-0.846927	0.150539	0.895492	0.180568	0.715712	1.38283	2.29896	FLE02L07Gene000044	1	2	FLE02L07Gene007420	S606H0a	0.616598	cluster 2 (572)	kmeans	none	none
11074	-0.986568	-1.01637	-1.25384	-0.141494	-1.17196	-1.32062	0.965145	0.386023	-1.01518	0.156049	0.0446359	-0.225686	0.724941	0.00199879	0.655866	0.480098	1.83089	1.88608	FLE02L07Gene002180	1	2	FLE02L07Gene001104	S606H0a	1.1483	cluster 2 (572)	kmeans	none	none
11075	-0.827249	-0.91735	-0.679788	-0.0911093	-0.931769	-1.78481	0.316633	0.628498	0.21062	-0.448307	0.107851	-1.09165	0.159759	0.142711	0.340196	0.829873	2.09374	1.94216	FLE02L07Gene006442	1	2	FLE02L07Gene004132	S606H0a	0.713184	cluster 2 (572)	kmeans	none	none
11076	-1.23501	-0.728623	0.0650296	-0.0832308	-0.869342	-1.1024	-0.255647	0.0553137	0.0652547	0.929497	-0.977947	-0.792332	0.351943	0.0718202	0.595487	0.426598	0.380269	3.10333	NewGene_2139	1	2	FLE02L07Gene001948	S606H0a	0.0675671	cluster 2 (572)	kmeans	none	none
11077	-0.685251	-0.150485	-0.392652	-0.16465	-1.2303	-1.28747	0.231035	-0.532254	-0.822191	0.392616	-1.02082	-1.10741	0.998863	0.563415	0.926472	0.809063	1.07856	2.39346	FLE02L07Gene000120	1	2	FLE02L07Gene011175	S606H0a	1.81684	cluster 2 (572)	kmeans	none	none
11078	-0.724454	-0.536433	-0.570693	-0.221763	-1.01992	-1.16613	-0.320359	-0.42587	-0.882463	0.823251	-0.925058	-0.388436	1.04686	0.405865	0.462482	0.971679	0.681872	2.78957	FLE02L07Gene001539	1	2	FLE02L07Gene000040	S606H0a	1.13241	cluster 2 (572)	kmeans	none	none
11079	-1.41681	0.134182	0.141762	-0.122784	-1.94294	-1.65707	0.332872	0.00233732	0.471955	0.646875	-1.27646	-0.639065	0.870058	0.59235	0.500368	0.552804	1.30946	1.5001	NewGene_1448	1	2	FLE02L07Gene003456	S606H0a	0.00548604	cluster 2 (572)	kmeans	none	none
11080	-0.640698	0.280304	-0.394327	-0.810406	-1.64214	-1.62437	0.596004	-0.339428	0.274748	1.3322	-1.44343	-0.608417	0.707189	0.447114	0.380254	0.553094	1.20218	1.73014	FLE02L07Gene006888	1	2	FLE02L07Gene001270	S606H0a	0.562444	cluster 2 (572)	kmeans	none	none
11081	-1.00677	-1.37785	-0.965851	-0.331053	-0.546105	-1.53474	-0.645118	0.405293	-0.427927	0.199187	0.0139262	0.20588	-0.0418936	0.225551	0.976761	1.13372	1.44258	2.27441	FLE02L07Gene002295	1	2	FLE02L07Gene000547	S606H0a	0.613385	cluster 2 (572)	kmeans	none	none
11082	-1.28622	-1.13877	-0.769047	-0.0888654	-0.89541	-1.34542	-0.231395	-0.36883	-0.950694	0.343963	0.67905	-0.254096	0.793135	0.299406	0.312368	1.21975	1.73809	1.94299	FLE02L07Gene002860	1	2	FLE02L07Gene003431	S606H0a	0.792049	cluster 2 (572)	kmeans	none	none
11083	-0.923607	-1.42112	-1.34548	-0.013701	-0.603291	-0.962567	0.00959041	0.0328668	-1.06083	0.131004	-0.0847645	-0.307674	0.803446	0.355151	0.776681	0.862643	1.31713	2.43453	FLE02L07Gene004737	1	2	FLE02L07Gene008347	S606H0a	0.679079	cluster 2 (572)	kmeans	none	none
11084	-1.40442	-1.37191	-1.622	-0.13754	-0.328716	-1.26415	-0.132641	0.00105119	-0.0168978	0.212425	-0.664584	0.283012	1.12618	0.479678	0.543697	1.21712	1.23393	1.84576	FLE02L07Gene004792	1	2	FLE02L07Gene011258	S606H0a	1.13383	cluster 2 (572)	kmeans	none	none
11085	-1.53184	-1.16152	-0.791268	-0.18225	-0.599584	-1.29864	-0.367267	0.478462	0.290985	1.28963	-0.464388	-0.945072	-0.188761	0.87767	0.442654	0.936172	1.20001	2.01502	FLE02L07Gene000832	1	2	FLE02L07Gene008391	S606H0a	1.07507	cluster 2 (572)	kmeans	none	none
11086	-1.18529	-0.830022	-0.880383	-0.264662	-0.924857	-1.16839	-0.320142	-0.359552	-0.572652	1.11749	-0.654441	-0.726181	0.539927	1.23009	0.4969	1.09268	1.6082	1.80127	FLE02L07Gene002082	1	2	FLE02L07Gene002721	S606H0a	0.952953	cluster 2 (572)	kmeans	none	none
11087	-1.5384	-1.3389	-0.418771	-0.546144	0.280732	-1.35226	0.380264	0.106136	-0.678038	1.19121	-0.12122	-0.878844	0.289315	0.258735	0.462937	0.311185	1.19404	2.39801	FLE02L07Gene011528	1	2	FLE02L07Gene000697	S606H0a	1.46734	cluster 2 (572)	kmeans	none	none
11088	-1.27031	-1.21173	-0.990619	0.378596	-0.745727	-1.24049	0.335516	0.0357881	-0.583078	0.899102	-0.179059	-0.549758	0.66673	0.59382	0.274727	0.129242	0.671194	2.78605	FLE02L07Gene001276	1	2	FLE02L07Gene009956	S606H0a	0.842015	cluster 2 (572)	kmeans	none	none
11089	-1.28128	-1.37313	-0.663957	-0.481381	-0.918851	-1.45031	0.151473	0.0580606	0.0607888	1.52582	-0.449144	-0.206309	0.725802	0.497208	0.0928388	0.620073	0.739345	2.35296	FLE02L07Gene001826	1	2	FLE02L07Gene011503	S606H0a	1.34261	cluster 2 (572)	kmeans	none	none
11090	-1.96213	-0.383608	-0.73113	0.73913	-0.655415	-1.35812	0.216933	-0.504379	-1.093	0.999278	-0.0507369	-0.89286	0.257192	1.02508	0.868003	0.701864	1.37118	1.45272	FLE02L07Gene004725	1	2	FLE02L07Gene007975	S606H0a	0.168235	cluster 2 (572)	kmeans	none	none
11091	-1.67501	-0.657513	-1.45971	0.668151	0.125739	-1.2955	0.208313	-0.53954	-0.39193	0.629615	-0.0312016	-0.661818	0.00266256	0.791349	-0.39669	1.43052	1.47195	1.78061	FLE02L07Gene004409	1	2	FLE02L07Gene000428	S606H0a	-0.639577	cluster 2 (572)	kmeans	none	none
11092	0.262989	-0.0509415	-0.110611	-0.183191	-0.220401	-1.77797	0.554469	0.64153	-1.73253	1.23027	0.595542	-1.00656	-1.31641	-0.760395	1.13972	0.4599	0.561928	1.71268	FLE02L07Gene007793	1	2	FLE02L07Gene001812	S606H0a	0.0149209	cluster 2 (572)	kmeans	none	none
11093	0.268025	-0.148289	0.469	0.036412	-0.719028	-2.74902	1.23232	-0.177143	-1.67396	0.774129	0.0444162	-0.636355	0.338653	0.348742	-0.0523152	0.637159	0.459148	1.5481	FLE02L07Gene005458	1	2	FLE02L07Gene003296	S606H0a	-1.71786	cluster 2 (572)	kmeans	none	none
11094	-0.749981	-0.344016	-0.542072	0.287716	0.271456	-2.41145	-1.09694	-0.419739	-1.15445	0.99415	0.254662	-0.11657	0.898096	0.197822	1.699	0.598112	0.165393	1.46881	FLE02L07Gene005415	1	2	FLE02L07Gene010450	S606H0a	-0.545795	cluster 2 (572)	kmeans	none	none
11095	-0.4244	-0.588946	-0.137868	0.124422	1.03011	-1.70673	-0.107647	-0.667631	-1.36942	1.58046	-0.95904	-1.13183	0.10699	0.589074	1.69539	-0.0421393	0.704448	1.30476	FLE02L07Gene009208	1	2	FLE02L07Gene005554	S606H0a	-0.609336	cluster 2 (572)	kmeans	none	none
11096	-0.842022	-0.844045	-0.021979	1.04476	0.101759	-1.77436	-0.106866	-0.0960441	-1.81329	0.672667	-0.483136	-0.937937	0.514576	1.65535	1.14602	-0.191526	0.717725	1.25835	FLE02L07Gene005070	1	2	FLE02L07Gene010351	S606H0a	-0.986363	cluster 2 (572)	kmeans	none	none
11097	0.923655	1.0588	-0.333229	0.117139	-0.679221	0.329318	0.431674	-0.280465	-2.50646	0.897044	-0.514562	-0.784969	1.31151	-0.0931532	0.919198	-1.70607	0.771179	0.138603	FLE02L07Gene004655	1	2	FLE02L07Gene010021	S606H0a	-1.25398	cluster 2 (572)	kmeans	none	none
11098	0.707067	1.22419	-0.206806	0.312629	0.649639	-0.50719	-0.063395	-0.514233	-1.89298	-0.752368	-0.623753	-0.237548	0.218451	-0.0509065	2.18945	-1.8635	0.651792	0.759456	FLE02L07Gene002103	1	2	FLE02L07Gene003558	S606H0a	-1.77868	cluster 2 (572)	kmeans	none	none
11099	-0.151131	2.53392	0.838668	0.983369	-1.10329	-1.15648	0.280833	-0.267041	-0.971228	-0.697469	-1.15386	-0.908613	0.761235	0.0635157	1.2192	-0.280373	0.476509	-0.467769	FLE02L07Gene001116	1	2	FLE02L07Gene008343	S606H0a	-1.12392	cluster 2 (572)	kmeans	none	none
11100	1.00789	2.50956	0.258008	0.37941	-1.3351	-0.962522	0.500486	-0.503607	-1.11637	-0.85832	-1.16892	-1.15953	1.00654	0.205447	0.46065	0.133615	0.517406	0.125352	FLE02L07Gene009610	1	2	FLE02L07Gene008104	S606H0a	-0.816341	cluster 2 (572)	kmeans	none	none
11101	0.742132	2.61845	0.623295	-0.0909637	-1.32249	-1.20814	0.683522	-0.285017	-1.01481	-0.110998	-1.34243	-0.957293	0.806894	0.307035	0.695778	-0.55933	0.365782	0.0485758	FLE02L07Gene007046	1	2	FLE02L07Gene010368	S606H0a	-0.677661	cluster 2 (572)	kmeans	none	none
11102	0.767235	1.7945	0.626322	1.18284	-0.646186	0.00586731	0.0471894	-0.909179	-0.965597	-0.76593	-1.05839	-1.37543	0.818683	-0.420097	1.90635	-0.232605	0.239307	-1.01489	FLE02L07Gene005079	1	2	NewGene_2962	S606H0a	-1.25102	cluster 2 (572)	kmeans	none	none
11103	0.418017	-0.0299204	-0.00734495	0.674114	-0.600661	-1.01189	0.269044	0.663531	-1.83453	-0.428652	-1.42201	-0.845223	0.0547197	0.290766	2.73008	0.483039	-0.0438573	0.640779	FLE02L07Gene007391	1	2	FLE02L07Gene004115	S606H0a	-0.796642	cluster 2 (572)	kmeans	none	none
11104	-0.152482	0.657901	-0.0145687	1.35567	-0.257016	-1.48259	1.16603	-0.618856	-1.70162	-0.571018	-1.31672	-0.687723	0.946595	0.336164	1.79684	-0.594862	0.443694	0.694562	FLE02L07Gene006297	1	2	FLE02L07Gene002558	S606H0a	-0.470477	cluster 2 (572)	kmeans	none	none
11105	-0.258943	0.59338	-0.565485	0.941099	-1.57525	-1.09114	0.836182	-0.327315	-1.23435	-0.177608	-1.43664	-1.12553	1.30179	0.599219	1.61194	0.332589	0.731026	0.845042	FLE02L07Gene010237	1	2	FLE02L07Gene005168	S606H0a	-0.576031	cluster 2 (572)	kmeans	none	none
11106	-0.182987	1.07805	0.0447501	0.74445	-1.64239	-1.365	0.917628	0.205291	-1.16337	-0.00192683	-1.66312	-0.929755	1.27217	0.413248	1.66654	-0.00733293	0.486426	0.127311	FLE02L07Gene001496	1	2	FLE02L07Gene006742	S606H0a	-0.143981	cluster 2 (572)	kmeans	none	none
11107	0.0953115	1.20521	-0.408213	1.01959	-1.56022	-1.33503	0.602732	-0.126874	-1.11347	-0.193105	-1.5538	-0.98556	1.11533	0.414375	1.72521	0.106224	0.794384	0.197911	FLE02L07Gene011027	1	2	FLE02L07Gene006903	S606H0a	-0.45875	cluster 2 (572)	kmeans	none	none
11108	-0.0105301	1.36318	0.160891	0.918018	-1.409	-1.42547	0.902995	-0.107182	-1.23411	-0.321467	-1.10203	-1.20831	1.11365	0.935658	1.61091	-0.401207	0.44866	-0.234664	FLE02L07Gene001077	1	2	FLE02L07Gene008390	S606H0a	-0.37165	cluster 2 (572)	kmeans	none	none
11109	0.253308	0.119394	0.718939	0.73932	0.176026	-2.0118	-0.446277	0.00935439	-1.66523	0.637235	-1.61527	-0.089579	1.63343	-0.505004	1.36797	-0.229713	-0.0583782	0.966278	FLE02L07Gene005370	1	2	FLE02L07Gene005278	S606H0a	-0.417502	cluster 2 (572)	kmeans	none	none
11110	0.716695	1.28193	0.817671	0.776979	-1.19917	-1.16965	0.384657	0.226951	-1.43764	-0.245816	-1.43522	-1.1128	1.55255	0.0572086	1.48378	-0.67515	0.173374	-0.196354	FLE02L07Gene005317	1	2	FLE02L07Gene008084	S606H0a	-0.684249	cluster 2 (572)	kmeans	none	none
11111	0.414913	1.20963	0.810566	0.168871	-1.80981	-1.34506	0.471016	0.272695	-1.11967	0.61276	-1.73275	-1.06397	1.12727	0.967972	1.09429	-0.310662	0.0604374	0.171491	FLE02L07Gene002576	1	2	FLE02L07Gene011966	S606H0a	-0.403127	cluster 2 (572)	kmeans	none	none
11112	0.806447	0.333933	0.677599	0.660886	-1.38749	-0.767923	0.841287	0.489423	-1.6079	-0.0391657	-1.76062	-1.11839	1.05175	0.165453	1.47794	-0.619064	-0.282111	1.07794	FLE02L07Gene007762	1	2	FLE02L07Gene010316	S606H0a	-0.918202	cluster 2 (572)	kmeans	none	none
11113	-0.294436	0.867815	0.993264	-0.113069	-1.05529	-1.96185	1.24768	-0.0712222	-1.35712	0.63292	-1.00105	-1.02225	1.1572	0.224928	1.18692	-0.011659	-0.542633	1.11985	FLE02L07Gene010246	1	2	FLE02L07Gene010785	S606H0a	-0.827498	cluster 2 (572)	kmeans	none	none
11114	0.341906	0.597107	-0.178738	0.407943	-1.21937	-1.17763	0.405013	-1.00184	-1.81629	-0.302273	-0.333096	-1.06134	1.20608	0.90457	1.43824	-0.403799	1.70869	0.484834	FLE02L07Gene004642	1	2	FLE02L07Gene003618	S606H0a	-0.64111	cluster 2 (572)	kmeans	none	none
11115	0.437086	0.57496	-0.308288	-0.221435	-0.972179	-1.09078	0.549338	-0.874844	-1.55855	-0.922314	-0.420312	-0.885087	1.32016	0.424404	1.8154	0.283008	1.89517	-0.0457341	FLE02L07Gene001367	1	2	FLE02L07Gene010413	S606H0a	-0.711007	cluster 2 (572)	kmeans	none	none
11116	0.0737629	0.214589	-0.719016	-0.11615	-1.12488	-0.225744	0.877679	-1.12225	-1.38681	-0.655794	-0.342103	-1.17687	0.94312	1.10562	1.90347	-0.055997	1.86418	-0.0568004	FLE02L07Gene005675	1	2	FLE02L07Gene005093	S606H0a	-1.53743	cluster 2 (572)	kmeans	none	none
11117	0.755474	1.24177	-0.193325	-0.312646	-1.00718	-0.876728	0.718548	-0.992921	-1.19187	-0.571707	0.181687	-1.49776	0.886496	0.815456	1.65014	-0.602344	1.5961	-0.599179	FLE02L07Gene008593	1	2	FLE02L07Gene009409	S606H0a	-1.10519	cluster 2 (572)	kmeans	none	none
11118	0.598681	1.46514	-0.226259	-0.413581	-0.325543	-0.729859	0.42755	-1.43506	-1.65994	-0.362335	-0.716579	-1.41233	0.794038	0.450462	0.977863	0.179098	2.0075	0.381152	FLE02L07Gene003727	1	2	FLE02L07Gene010817	S606H0a	-0.786568	cluster 2 (572)	kmeans	none	none
11119	1.09366	1.44828	0.58903	-0.301172	-1.1639	-1.23622	0.747609	-0.89502	-1.73294	-0.329759	-0.975865	-1.20906	0.896282	0.291752	0.970365	0.0563054	1.13441	0.616248	FLE02L07Gene001314	1	2	FLE02L07Gene008143	S606H0a	-0.847334	cluster 2 (572)	kmeans	none	none
11120	0.9403	0.756934	0.266776	0.358555	-0.450825	-1.20739	-0.426751	-1.00197	-2.16536	-0.358517	-0.0161523	-1.39692	0.598813	0.758888	0.933797	0.244277	1.95345	0.212102	FLE02L07Gene002868	1	2	NewGene_722	S606H0a	-0.850028	cluster 2 (572)	kmeans	none	none
11121	1.40185	1.24715	0.588621	-0.852807	-0.48579	-0.655099	-0.372091	-0.875242	-2.15484	-0.260256	-0.190212	-0.847708	0.0924215	0.341381	0.901411	-0.0378698	2.10431	0.0547702	FLE02L07Gene010447	1	2	FLE02L07Gene010781	S606H0a	-1.58685	cluster 2 (572)	kmeans	none	none
11122	0.88629	1.2502	0.589952	-0.472532	-1.19411	-1.02855	0.08768	-0.589194	-1.72033	-0.249268	-0.794406	-0.899235	0.457692	0.37918	1.22349	-0.0350446	2.21738	-0.109216	FLE02L07Gene004441	1	2	FLE02L07Gene010711	S606H0a	-0.0515859	cluster 2 (572)	kmeans	none	none
11123	0.14588	1.13524	-0.420852	-0.0990011	-0.926722	-1.95365	-0.72661	0.845545	-0.538119	-0.506372	-0.861139	-0.92557	0.359664	0.744743	1.00067	0.186821	2.3868	0.152672	FLE02L07Gene010319	1	2	FLE02L07Gene002754	S606H0a	-0.211807	cluster 2 (572)	kmeans	none	none
11124	-0.757594	0.211921	-0.157719	0.548673	-1.07114	-1.4694	0.101293	-0.768691	-1.35072	0.146476	-1.08235	-1.03837	1.1957	0.947816	1.38385	1.11994	1.50657	0.533745	FLE02L07Gene002202	1	2	FLE02L07Gene011929	S606H0a	-0.751782	cluster 2 (572)	kmeans	none	none
11125	0.0321082	0.206026	0.401311	0.0258398	-1.05179	-1.76218	-0.0406114	-0.350081	-1.91847	-0.167441	-0.315401	-1.15859	0.857348	1.10044	1.38042	0.353106	1.66943	0.738539	FLE02L07Gene006588	1	2	FLE02L07Gene003797	S606H0a	0.840321	cluster 2 (572)	kmeans	none	none
11126	-0.761062	0.205511	0.704313	0.717237	-1.42681	-1.63544	-0.289687	-0.0147911	-1.34064	-0.0294587	-0.42485	-1.09193	0.276214	0.792015	1.32508	0.305491	2.13018	0.558623	FLE02L07Gene005105	1	2	FLE02L07Gene009039	S606H0a	-0.643897	cluster 2 (572)	kmeans	none	none
11127	-0.368302	0.829255	-0.190715	0.819741	-1.33672	-1.54363	-1.04328	-0.774681	-1.3571	0.366346	0.66891	-1.34516	0.534711	1.43436	0.665559	0.642923	1.30068	0.697104	NewGene_3189	1	2	FLE02L07Gene002924	S606H0a	0.683382	cluster 2 (572)	kmeans	none	none
11128	0.347964	0.554787	-0.268628	0.182207	-1.26227	-1.86143	1.31493	-0.406862	-1.61917	-0.751927	-0.34711	-1.0307	0.935718	0.733507	1.09134	0.176216	1.28194	0.929486	FLE02L07Gene006355	1	2	FLE02L07Gene006223	S606H0a	-0.660819	cluster 2 (572)	kmeans	none	none
11129	1.01876	0.298082	0.0718669	-0.205729	-1.89792	-1.06893	0.857522	0.18693	-2.00506	-0.226391	-0.353257	-1.29189	1.26492	0.42209	0.809237	0.140949	1.1211	0.857729	FLE02L07Gene002027	1	2	FLE02L07Gene006039	S606H0a	-0.018911	cluster 2 (572)	kmeans	none	none
11130	0.939529	0.998146	0.61857	0.0163584	-1.44114	-1.62048	0.200389	-0.783475	-1.86085	-0.129276	0.563628	-1.17871	0.799813	0.409289	0.44711	-0.130413	1.73001	0.421511	FLE02L07Gene001421	1	2	FLE02L07Gene002543	S606H0a	0.0888717	cluster 2 (572)	kmeans	none	none
11131	0.500305	1.49913	0.0813495	0.0298087	-1.76299	-1.57868	0.277361	-0.511014	-1.32372	-0.341632	0.138223	-1.3103	0.220061	0.165917	0.62544	0.679328	1.85938	0.752029	FLE02L07Gene007688	1	2	FLE02L07Gene007722	S606H0a	0.118648	cluster 2 (572)	kmeans	none	none
11132	0.480562	-0.0812353	0.221577	-0.750162	-1.27695	-1.58721	-0.347991	-0.183132	-1.90886	-0.650651	0.707176	-0.708678	0.74587	0.647277	0.964079	0.871248	1.30302	1.55406	FLE02L07Gene007259	1	2	FLE02L07Gene000710	S606H0a	0.133266	cluster 2 (572)	kmeans	none	none
11133	0.332965	0.815869	0.0897398	0.0308568	-1.90837	-1.39101	-0.302009	-0.046682	-1.51634	-0.950211	0.574004	-0.986241	0.07411	0.534249	0.742288	1.3736	1.49329	1.0399	FLE02L07Gene004757	1	2	FLE02L07Gene008306	S606H0a	0.208206	cluster 2 (572)	kmeans	none	none
11134	0.773771	0.648056	1.35391	-0.755908	-1.1104	-1.10851	0.139629	-0.570132	-1.4445	0.348985	-0.673113	-1.73564	0.311699	1.35959	1.21541	0.286041	1.23223	-0.271137	FLE02L07Gene005546	1	2	FLE02L07Gene003432	S606H0a	-0.450047	cluster 2 (572)	kmeans	none	none
11135	0.363426	0.664694	1.03334	-0.155484	-0.999174	-2.11712	-0.0636578	-0.586133	-0.49399	1.07282	-1.01529	-1.69686	0.414435	0.776128	1.27648	0.00185882	1.32584	0.198684	FLE02L07Gene011255	1	2	FLE02L07Gene008091	S606H0a	-0.543944	cluster 2 (572)	kmeans	none	none
11136	0.493205	0.258452	0.989351	-0.302708	-0.385567	-1.17258	0.117522	-1.46865	-1.59149	-0.0511741	-0.850209	-0.872604	0.740551	1.01935	1.94639	-0.540823	1.48389	0.187096	FLE02L07Gene002743	1	2	FLE02L07Gene008101	S606H0a	-0.118276	cluster 2 (572)	kmeans	none	none
11137	0.304111	-0.0924222	1.72178	0.4377	-0.361309	-1.97503	0.417106	-0.400079	-0.737885	-0.0746989	-0.731595	-1.7612	-0.0927225	0.380841	0.927869	-0.434291	1.91865	0.553171	FLE02L07Gene001692	1	2	FLE02L07Gene011644	S606H0a	0.159289	cluster 2 (572)	kmeans	none	none
11138	0.547774	-0.0050104	1.55384	0.799262	-0.216091	-1.38941	0.42689	0.320892	-1.94426	0.545445	-0.203437	-1.62384	-0.395044	0.452445	1.33355	-0.441149	1.18357	-0.945423	FLE02L07Gene002372	1	2	FLE02L07Gene011212	S606H0a	0.630835	cluster 2 (572)	kmeans	none	none
11139	1.11359	0.143814	0.971806	0.863358	-1.06629	-1.97848	-0.112727	-0.468551	-1.2705	0.609176	0.213234	-1.55075	0.127863	1.03326	1.31873	-0.637361	1.00183	-0.311994	FLE02L07Gene004498	1	2	FLE02L07Gene002237	S606H0a	0.943671	cluster 2 (572)	kmeans	none	none
11140	0.518713	0.993689	0.857611	0.952223	-2.53844	-0.817695	0.350091	-0.447046	-1.10112	-0.0981493	-0.0480719	-1.28863	0.0098045	0.227505	1.04928	0.126639	1.58256	-0.328954	FLE02L07Gene011925	1	2	FLE02L07Gene007343	S606H0a	1.34436	cluster 2 (572)	kmeans	none	none
11141	0.419263	1.08684	0.0129392	0.0484171	-1.83793	-0.974007	0.115776	-0.0531137	-1.22498	0.464531	-0.268738	-1.72862	0.19809	0.71759	1.11129	0.251722	2.11285	-0.451922	FLE02L07Gene001253	1	2	FLE02L07Gene008300	S606H0a	1.41754	cluster 2 (572)	kmeans	none	none
11142	0.679529	0.762484	0.560155	0.207013	-1.48316	-1.5634	0.0627597	-0.0808253	-1.28797	-0.416727	-0.176234	-0.887386	0.443324	0.646958	1.51437	-0.370233	2.15825	-0.768901	FLE02L07Gene006445	1	2	FLE02L07Gene003468	S606H0a	0.653052	cluster 2 (572)	kmeans	none	none
11143	0.15861	0.9927	0.775081	0.689831	-1.54231	-1.73454	-0.241005	-0.556042	-0.694797	0.639649	-0.133439	-0.925097	0.344131	0.403773	0.606895	0.162098	2.28232	-1.22786	FLE02L07Gene010139	1	2	FLE02L07Gene007737	S606H0a	1.02595	cluster 2 (572)	kmeans	none	none
11144	0.0446122	0.220364	0.849929	0.731548	-1.42774	-1.76023	0.695378	0.153843	-1.87253	0.505642	0.540196	-0.459368	-0.414818	-0.195527	0.756971	0.673267	1.90875	-0.950284	FLE02L07Gene009554	1	2	FLE02L07Gene010978	S606H0a	1.25037	cluster 2 (572)	kmeans	none	none
11145	0.930673	0.0542801	1.22483	0.0657471	-1.15457	-1.26224	-0.347272	-0.559081	-1.43439	-0.249657	0.905496	-0.798711	-0.187999	0.593364	1.91776	-0.0795444	1.52202	-1.14069	FLE02L07Gene000513	1	2	FLE02L07Gene007232	S606H0a	-0.164451	cluster 2 (572)	kmeans	none	none
11146	1.3244	0.16871	0.786633	0.37082	-1.58935	-1.41275	-0.416486	-0.1085	-1.20639	1.54802	0.648082	-1.37195	-1.07993	0.363166	1.17711	-0.0732084	0.951137	-0.079508	FLE02L07Gene005972	1	2	FLE02L07Gene011651	S606H0a	0.635288	cluster 2 (572)	kmeans	none	none
11147	0.0410855	0.557492	1.24742	-0.118113	-2.31578	-1.67648	-0.179709	-0.193429	-0.210668	1.74287	-1.07313	-0.595665	0.279178	0.447763	0.191985	-0.0379223	0.648754	1.24434	FLE02L07Gene006206	1	2	FLE02L07Gene006713	S606H0a	0.573649	cluster 2 (572)	kmeans	none	none
11148	0.275234	0.473059	1.26746	-0.00961702	-1.70326	-1.18401	-0.844081	0.691595	-0.753541	1.32617	-1.64208	-0.667474	0.75397	0.527357	-0.282753	0.153007	-0.157783	1.77675	FLE02L07Gene011766	1	2	FLE02L07Gene011884	S606H0a	0.52446	cluster 2 (572)	kmeans	none	none
11149	0.0603156	0.373181	2.15614	-0.527483	-1.18372	-0.557979	0.726473	-0.424672	-1.48533	0.510686	-1.33005	-1.61539	0.483168	1.048	-0.0501479	0.329486	0.504003	0.983314	FLE02L07Gene011101	1	2	FLE02L07Gene003510	S606H0a	0.717831	cluster 2 (572)	kmeans	none	none
11150	0.449352	1.47207	0.516058	-0.762226	-1.59573	-1.66829	0.506337	-0.367636	-0.799937	1.30453	-0.757998	-0.91739	0.167576	0.616897	-0.0370357	0.853891	-0.64045	1.65998	FLE02L07Gene002607	1	2	FLE02L07Gene010326	S606H0a	0.330774	cluster 2 (572)	kmeans	none	none
11151	1.29446	1.63195	1.08784	-0.951231	-1.2426	-1.84143	-0.0223309	-0.412282	-0.951899	0.588691	-1.1573	-0.798496	0.931858	0.717973	-0.187263	0.492093	0.0631369	0.756845	FLE02L07Gene006889	1	2	FLE02L07Gene009043	S606H0a	0.235457	cluster 2 (572)	kmeans	none	none
11152	0.584827	1.63593	1.0534	-0.828459	-1.20709	-2.05829	0.00999097	-0.434353	-1.16951	0.594764	-0.829615	-0.897033	0.961262	0.793462	-0.282365	0.65932	0.603162	0.810599	FLE02L07Gene010403	1	2	FLE02L07Gene009995	S606H0a	0.690752	cluster 2 (572)	kmeans	none	none
11153	0.753273	2.16377	-0.216874	-0.5529	-1.58882	-1.47193	-0.214432	-0.466688	-0.613113	0.265987	-1.21395	-0.873052	1.13894	0.554795	-0.0723836	0.690853	0.542043	1.17448	FLE02L07Gene003989	1	2	FLE02L07Gene008711	S606H0a	0.262445	cluster 2 (572)	kmeans	none	none
11154	0.914565	2.41796	0.106665	-0.707477	-1.64199	-1.52659	0.0612869	-0.354053	-0.647671	0.183425	-1.18087	-0.628402	0.409763	0.00692436	0.370931	0.201797	1.13545	0.878293	FLE02L07Gene007550	1	2	FLE02L07Gene010266	S606H0a	0.661664	cluster 2 (572)	kmeans	none	none
11155	0.744285	1.63563	0.19483	-0.022855	-1.7085	-1.15133	0.471749	0.026033	-1.25636	0.558512	-1.80587	-1.04388	0.850429	-0.0551113	0.769965	0.168066	0.389975	1.23443	FLE02L07Gene002751	1	2	FLE02L07Gene005723	S606H0a	0.633339	cluster 2 (572)	kmeans	none	none
11156	0.264662	0.0254883	-0.371484	0.0320749	-2.12548	-2.10172	-0.0117656	0.204622	-1.48871	0.118546	0.48084	-0.338627	1.07711	1.37138	0.394483	0.842826	0.879269	0.746498	FLE02L07Gene007572	1	2	FLE02L07Gene008344	S606H0a	0.227641	cluster 2 (572)	kmeans	none	none
11157	-0.578258	-0.023978	0.256182	-0.103287	-1.70406	-2.16587	-0.382527	0.313013	-1.54954	0.598004	0.572478	-0.407897	1.23906	0.0845854	0.883262	0.690403	1.36502	0.913415	FLE02L07Gene000593	1	2	FLE02L07Gene003037	S606H0a	-0.316525	cluster 2 (572)	kmeans	none	none
11158	0.399349	0.362115	0.714583	-1.0904	-1.6904	-2.43494	-0.999728	-0.0143452	-0.815483	1.1004	0.0578449	0.431104	0.533341	1.1462	0.842525	0.364816	0.791592	0.301436	FLE02L07Gene011701	1	2	FLE02L07Gene007780	S606H0a	0.185134	cluster 2 (572)	kmeans	none	none
11159	0.407652	0.69208	0.6743	-1.09156	-1.62381	-1.39251	0.158633	-0.185199	-1.35268	0.844703	-1.25314	-0.189585	1.50147	-0.119639	0.497282	0.0227518	1.70714	0.702096	FLE02L07Gene005692	1	2	FLE02L07Gene010088	S606H0a	0.486334	cluster 2 (572)	kmeans	none	none
11160	-0.128235	0.835844	0.0685265	-1.15294	-2.02789	-1.21948	0.809401	-0.565086	-0.949369	1.59193	-1.02631	-0.343163	1.24108	0.113788	0.381787	0.771263	0.484427	1.11443	FLE02L07Gene007266	1	2	FLE02L07Gene008068	S606H0a	-0.177308	cluster 2 (572)	kmeans	none	none
11161	-0.718312	0.182995	0.775527	0.743589	-1.52346	-2.70004	0.152629	1.02477	-0.221278	0.200074	-0.569203	-0.986198	0.394279	0.740762	0.116453	0.166486	1.02606	1.19488	FLE02L07Gene003255	1	2	FLE02L07Gene007188	S606H0a	0.689947	cluster 2 (572)	kmeans	none	none
11162	-0.716908	0.825276	0.876164	-0.0500533	-1.31271	-2.44717	-0.351389	0.943833	-0.31038	0.997374	-0.514946	-1.10326	0.586209	0.476483	-0.324689	-0.0326808	1.0971	1.36176	FLE02L07Gene005097	1	2	FLE02L07Gene011686	S606H0a	1.66686	cluster 2 (572)	kmeans	none	none
11163	-0.286611	0.566176	0.140376	0.465231	-1.50975	-2.41174	1.03815	0.123141	-0.00913687	0.894548	-1.20079	-1.17146	-0.00391269	0.719667	0.873599	0.0429191	1.48897	0.240627	FLE02L07Gene001695	1	2	FLE02L07Gene006680	S606H0a	1.28824	cluster 2 (572)	kmeans	none	none
11164	-0.313756	0.401747	0.870033	-0.0918602	-1.7708	-1.97735	0.202049	0.366899	0.396463	1.32266	-0.926634	-1.477	-0.0489246	1.11979	0.751572	0.597197	1.14396	-0.566041	FLE02L07Gene000285	1	2	FLE02L07Gene002304	S606H0a	-0.0788283	cluster 2 (572)	kmeans	none	none
11165	1.01279	2.82391	-0.256734	-1.14504	-1.61559	-0.629174	0.101893	-0.306217	-0.404083	-0.123586	-0.191662	-1.37892	0.311275	0.754547	0.399276	0.0901291	0.729632	-0.172441	FLE02L07Gene009783	1	2	FLE02L07Gene011622	S606H0a	0.901889	cluster 2 (572)	kmeans	none	none
11166	1.66942	1.39552	-0.559259	-0.636672	-2.47172	-0.340447	1.04475	0.377492	-0.502305	-0.703901	-0.844572	-0.600638	0.0799422	0.069286	0.774597	-0.397474	1.08988	0.556097	FLE02L07Gene001009	1	2	FLE02L07Gene008045	S606H0a	0.474639	cluster 2 (572)	kmeans	none	none
11167	1.42084	1.73475	0.775094	-0.515791	-1.51906	-1.61759	0.752753	-0.325437	-1.47194	0.381435	-1.02418	-0.616658	0.96443	0.166272	0.69113	-0.0496476	0.51215	-0.258548	FLE02L07Gene007339	1	2	FLE02L07Gene001136	S606H0a	0.103725	cluster 2 (572)	kmeans	none	none
11168	1.83661	1.76537	0.842307	-0.262517	-1.73134	-1.07239	0.596614	-0.00160227	-1.26932	-0.21126	-1.14954	-0.479753	0.713397	0.308763	0.885486	-0.784289	0.100238	-0.0867736	FLE02L07Gene010913	1	2	FLE02L07Gene006175	S606H0a	-0.104449	cluster 2 (572)	kmeans	none	none
11169	0.483505	2.17928	0.29818	-0.744406	-1.33924	-1.26191	1.33601	-0.569115	-0.846374	0.0179661	-1.23957	-0.783185	0.948374	0.371424	0.898986	-0.436025	0.951935	-0.265842	FLE02L07Gene009682	1	2	FLE02L07Gene004911	S606H0a	0.000140595	cluster 2 (572)	kmeans	none	none
11170	1.37623	2.49055	-0.139489	-0.809652	-1.13939	-0.947994	1.31391	-0.255007	-0.952197	-0.0481131	-1.42188	-0.470889	0.388846	0.159341	0.703264	-0.483539	0.396028	-0.160019	FLE02L07Gene011449	1	2	FLE02L07Gene003076	S606H0a	0.64368	cluster 2 (572)	kmeans	none	none
11171	1.18348	2.19464	-0.109848	-0.872087	-1.44295	-1.15659	0.93811	-0.416467	-0.470379	-0.402741	-1.41355	-0.826256	0.532489	0.0127256	0.543032	0.177043	1.35347	0.175877	FLE02L07Gene010779	1	2	FLE02L07Gene000507	S606H0a	0.393921	cluster 2 (572)	kmeans	none	none
11172	0.256755	1.84078	0.0304199	0.182706	-1.86687	-1.1438	1.03769	-0.0327538	-0.901714	-0.353826	-0.481956	-1.91784	0.518952	0.406714	1.09598	-0.132658	0.91769	0.543734	FLE02L07Gene009819	1	2	FLE02L07Gene004526	S606H0a	0.286568	cluster 2 (572)	kmeans	none	none
11173	0.519011	1.43176	-0.413803	0.0276696	-1.47407	-1.11607	1.39945	-0.147035	-1.40631	0.150351	-0.903026	-1.32877	0.844521	1.10555	0.99236	-0.126004	1.08646	-0.642039	FLE02L07Gene007621	1	2	FLE02L07Gene007457	S606H0a	-0.377773	cluster 2 (572)	kmeans	none	none
11174	0.453726	1.44608	-0.452233	-0.262577	-1.62133	-0.89875	1.26874	0.314012	-1.21416	-0.255221	-1.06804	-1.21252	1.11332	0.93195	0.835174	-0.629192	1.38399	-0.132983	FLE02L07Gene010143	1	2	NewGene_2563	S606H0a	0.415111	cluster 2 (572)	kmeans	none	none
11175	0.365048	0.879051	0.0525586	-0.104433	-1.65895	-1.38565	0.39853	-0.357067	-1.21664	-0.425432	-1.28336	-1.20708	0.937947	0.881132	1.23145	0.603516	1.46027	0.829097	FLE02L07Gene007516	1	2	FLE02L07Gene007215	S606H0a	1.16051	cluster 2 (572)	kmeans	none	none
11176	0.556436	1.10884	-0.700863	-0.625335	-1.57954	-1.4177	0.461803	0.0190651	-0.737853	0.0681779	-1.42176	-1.19448	1.30353	0.746274	1.03983	0.302148	1.41575	0.655672	FLE02L07Gene001199	1	2	FLE02L07Gene007048	S606H0a	1.11463	cluster 2 (572)	kmeans	none	none
11177	0.158725	1.44907	-0.21065	-0.12399	-1.70291	-1.45658	0.295546	-0.182626	-0.741028	0.290602	-1.21433	-1.35054	0.948419	0.74412	0.766114	0.175993	1.89855	0.255516	FLE02L07Gene009146	1	2	FLE02L07Gene004736	S606H0a	1.25913	cluster 2 (572)	kmeans	none	none
11178	0.199494	0.563705	-0.487307	0.2078	-1.78836	-1.87363	0.948401	0.168464	-1.2151	0.118047	-0.816539	-0.981636	1.1285	0.966107	0.933447	0.0209864	1.54808	0.359535	FLE02L07Gene007264	1	2	FLE02L07Gene004477	S606H0a	0.913244	cluster 2 (572)	kmeans	none	none
11179	0.313338	0.864518	0.1195	-0.0152523	-1.21442	-1.82216	0.614184	0.224473	-1.19207	-0.0152599	-1.16991	-1.49229	0.905532	0.881893	1.71172	-0.233347	1.04581	0.473743	FLE02L07Gene010966	1	2	FLE02L07Gene003127	S606H0a	2.1316	cluster 2 (572)	kmeans	none	none
11180	0.644423	1.37492	-0.86717	0.136958	-1.84373	-1.5823	1.14257	0.2426	-0.441451	-0.167792	-1.5625	-0.820073	0.946437	0.650234	0.765107	-0.072352	1.1471	0.307023	FLE02L07Gene006733	1	2	FLE02L07Gene007381	S606H0a	1.1772	cluster 2 (572)	kmeans	none	none
11181	0.418277	1.54394	-0.652273	0.467714	-1.59624	-1.55279	0.767713	-0.0938565	-0.930202	0.197921	-1.64865	-1.09371	1.0198	0.423157	0.766892	0.2008	0.775729	0.985785	FLE02L07Gene011288	1	2	FLE02L07Gene000015	S606H0a	0.991882	cluster 2 (572)	kmeans	none	none
11182	-0.374014	1.84455	0.16512	-0.302771	-1.67809	-0.745738	1.61603	-0.627856	-0.361733	-0.218752	-1.53612	-1.10349	0.188031	0.940376	-0.0328823	0.201687	0.70315	1.32251	FLE02L07Gene009865	1	2	FLE02L07Gene003120	S606H0a	0.98584	cluster 2 (572)	kmeans	none	none
11183	0.069019	1.25009	-0.396265	0.422949	-1.38606	-1.36448	1.22942	-0.510864	-1.0641	-0.0773588	-1.45708	-0.999776	0.915325	1.11637	0.727107	-0.236279	0.153181	1.60878	FLE02L07Gene008741	1	2	FLE02L07Gene006403	S606H0a	0.507066	cluster 2 (572)	kmeans	none	none
11184	0.881791	1.39849	-0.491512	0.213448	-0.281978	-0.757146	0.668455	-0.526822	-1.48031	-0.0325626	-1.25273	-1.92225	0.0529247	-0.0720663	0.148248	0.28	1.58289	1.59113	FLE02L07Gene011712	1	2	FLE02L07Gene005976	S606H0a	1.10054	cluster 2 (572)	kmeans	none	none
11185	-0.157009	0.760761	-1.05526	0.0073345	-0.940761	-2.37408	0.230416	-0.236661	-0.905942	1.83827	-0.311254	-0.0783534	0.530404	-0.211692	0.815305	-0.417828	1.40019	1.10617	FLE02L07Gene003736	1	2	FLE02L07Gene004969	S606H0a	0.0715902	cluster 2 (572)	kmeans	none	none
11186	0.643186	0.73673	-0.174866	0.613768	-1.11348	-2.45794	0.408044	0.41753	-1.12024	-0.284841	-0.555989	-0.50711	1.10831	-0.181035	1.62583	-0.800143	1.15171	0.490542	FLE02L07Gene009866	1	2	FLE02L07Gene010240	S606H0a	0.231335	cluster 2 (572)	kmeans	none	none
11187	-0.00613074	0.833604	-0.219395	0.480491	-0.612837	-2.58702	0.785481	-0.81105	-1.36067	-0.282852	-1.14715	0.450154	1.27646	0.11798	0.801068	0.38485	0.932369	0.964662	FLE02L07Gene002904	1	2	FLE02L07Gene004652	S606H0a	0.500151	cluster 2 (572)	kmeans	none	none
11188	-0.0936719	1.0963	-0.545902	-0.735353	-0.663183	-1.41545	-0.0560225	-0.0916562	-1.11426	0.621263	-1.6709	-0.934024	0.916035	0.323294	0.75935	0.50627	0.988222	2.10968	FLE02L07Gene003644	1	2	FLE02L07Gene006912	S606H0a	0.889159	cluster 2 (572)	kmeans	none	none
11189	-0.842101	0.157438	-0.786235	0.244319	-1.61137	-1.94504	0.714934	0.369266	-0.446885	0.439911	-1.18784	-0.750885	0.88329	1.02299	0.856372	0.311226	0.944683	1.62593	FLE02L07Gene004623	1	2	FLE02L07Gene000608	S606H0a	0.848288	cluster 2 (572)	kmeans	none	none
11190	-0.191253	0.845865	-0.91952	-0.00862811	-1.67802	-1.3949	0.169641	-0.00242164	-0.906884	0.160634	-1.34814	-0.911276	1.51577	1.11611	0.850073	0.5692	0.713572	1.42016	FLE02L07Gene009456	1	2	FLE02L07Gene002570	S606H0a	0.868508	cluster 2 (572)	kmeans	none	none
11191	-0.172169	0.548678	-1.08734	-0.462908	-1.60295	-1.34951	0.71407	0.0994719	-0.798223	-0.182067	-1.10408	-0.939221	1.69565	0.910291	0.811208	0.472794	1.30426	1.14206	FLE02L07Gene001188	1	2	FLE02L07Gene000812	S606H0a	1.01207	cluster 2 (572)	kmeans	none	none
11192	0.0450461	0.367962	-0.64507	-0.856526	-1.52507	-1.44922	0.784844	0.06111	-0.950812	0.553728	-1.30005	-0.922728	1.23214	0.447881	1.05264	0.378783	1.02297	1.70237	FLE02L07Gene006115	1	2	FLE02L07Gene000856	S606H0a	0.98735	cluster 2 (572)	kmeans	none	none
11193	0.230045	0.587128	-0.632019	-0.565898	-1.57157	-1.70908	0.513953	0.459182	-0.7638	0.329677	-1.48975	-0.847645	1.3735	0.613936	1.03575	0.250331	0.546208	1.64004	FLE02L07Gene006548	1	2	FLE02L07Gene005589	S606H0a	0.635135	cluster 2 (572)	kmeans	none	none
11194	0.0275211	1.45561	-0.312284	-0.622995	-1.20089	-1.19961	-0.150569	-0.466958	-1.34748	-0.0410388	-0.371971	-1.43541	1.40804	1.41254	0.749747	-0.0914513	0.695847	1.49137	FLE02L07Gene008294	1	2	FLE02L07Gene007300	S606H0a	0.50988	cluster 2 (572)	kmeans	none	none
11195	0.114911	1.0014	0.165602	0.0458364	-1.69645	-2.42773	-0.104633	-0.00477459	-0.855788	0.708228	-0.400001	-0.997331	1.07428	1.4173	0.662327	0.096847	0.124471	1.0755	FLE02L07Gene005390	1	2	FLE02L07Gene011311	S606H0a	-0.215796	cluster 2 (572)	kmeans	none	none
11196	1.04194	0.398507	1.52765	-1.10219	-0.10439	-1.33722	-1.08157	-1.22376	-0.731056	-0.607757	-0.473862	-1.10917	0.497315	0.123902	1.43737	0.638132	0.590406	1.51575	FLE02L07Gene006356	1	2	FLE02L07Gene004669	S606H0a	-0.0952829	cluster 2 (572)	kmeans	none	none
11197	0.769636	0.835758	0.100709	-0.910876	-0.960265	-1.2153	-0.106865	-1.29568	-0.11448	-0.371506	-0.227595	-1.47162	0.426938	-0.0409955	0.0565594	1.47111	0.691993	2.36248	FLE02L07Gene009219	1	2	FLE02L07Gene007228	S606H0a	0.148282	cluster 2 (572)	kmeans	none	none
11198	0.277971	1.32249	0.917358	-0.29743	-0.32103	-0.286936	0.442862	-1.68946	-0.35833	-0.6009	-1.19391	-1.76813	-0.0222189	-0.103218	0.807744	0.864464	-0.122274	2.13095	FLE02L07Gene011938	1	2	FLE02L07Gene010228	S606H0a	1.0395	cluster 2 (572)	kmeans	none	none
11199	0.717979	0.164959	0.655475	-0.0735477	0.857736	-1.30797	-0.00680025	-0.499961	-2.25575	-1.01968	0.913495	-1.4763	0.0992114	-0.0646501	0.779057	0.897491	-0.0407025	1.65997	FLE02L07Gene001934	1	2	FLE02L07Gene009611	S606H0a	0.282566	cluster 2 (572)	kmeans	none	none
11200	0.621313	0.766805	0.179409	0.134077	-0.249049	-0.141161	-0.0847179	-0.595388	-1.22471	-0.94602	0.20784	-1.77298	1.17176	0.586036	0.155176	-0.111584	-1.26523	2.56843	FLE02L07Gene007417	1	2	FLE02L07Gene007342	S606H0a	0.140914	cluster 2 (572)	kmeans	none	none
11201	1.61407	-0.148554	-0.516833	0.783435	-0.148376	-1.2334	0.633113	-0.763714	-1.29745	-0.783697	0.652506	-1.45475	0.60469	1.07508	0.641985	-0.582931	-0.845976	1.77081	FLE02L07Gene000041	1	2	FLE02L07Gene009195	S606H0a	-0.373254	cluster 2 (572)	kmeans	none	none
11202	0.988359	1.25788	0.554458	-0.566581	-0.213343	-1.32445	0.872909	-1.22392	-0.654414	-0.770929	-1.03767	0.132597	-0.457142	-0.15835	-0.263663	-0.238951	0.442485	2.66072	FLE02L07Gene003272	1	2	FLE02L07Gene003680	S606H0a	-0.216837	cluster 2 (572)	kmeans	none	none
11203	-0.961106	-0.348321	0.428429	-0.104634	0.182406	-1.01328	1.00656	-0.823923	-0.775327	0.189924	0.0412243	-1.06275	-0.445982	0.0219617	-0.0375924	-0.600577	1.30865	2.99434	FLE02L07Gene003598	1	2	FLE02L07Gene004474	S606H0a	-0.789275	cluster 2 (572)	kmeans	none	none
11204	-0.657095	0.0947838	0.373436	-0.087041	0.774667	-1.24969	0.687353	-0.666869	-0.706882	0.376131	-0.504988	-1.4351	0.392352	-0.519871	0.784118	-0.547633	-0.112015	3.00434	FLE02L07Gene011000	1	2	FLE02L07Gene006346	S606H0a	-0.316876	cluster 2 (572)	kmeans	none	none
11205	1.36228	0.945947	-0.983527	0.570153	-1.95169	-1.32879	0.60796	-0.0595012	-1.45334	0.720111	0.703642	-0.782292	0.401658	0.378891	-0.550287	-0.673211	0.941008	1.15099	FLE02L07Gene002236	1	2	FLE02L07Gene010972	S606H0a	-0.616583	cluster 2 (572)	kmeans	none	none
11206	1.53305	1.58081	-0.0630487	0.829687	-0.978529	-0.737304	0.745866	-0.573953	-1.39901	-0.304649	-0.237001	-1.05013	0.711277	-0.156593	-1.01949	-0.585804	-0.264817	1.96965	FLE02L07Gene008368	1	2	FLE02L07Gene005664	S606H0a	-0.631773	cluster 2 (572)	kmeans	none	none
11207	1.24281	1.22808	-0.640532	0.221717	-0.93209	-0.0293277	0.805192	-1.10865	-2.07704	-0.704695	0.544322	-1.40379	0.385651	0.177297	0.0461594	-0.277515	0.927655	1.59475	FLE02L07Gene006908	1	2	FLE02L07Gene000176	S606H0a	0.186313	cluster 2 (572)	kmeans	none	none
11208	1.10388	0.522875	1.66863	-0.917701	-0.516224	-0.64528	0.730744	-0.278175	-1.55242	-0.138191	0.797482	-2.03929	0.516315	0.164951	-0.496633	-0.493381	-0.0333833	1.6058	FLE02L07Gene004947	1	2	FLE02L07Gene005530	S606H0a	-0.101884	cluster 2 (572)	kmeans	none	none
11209	-0.127337	0.165984	1.12962	0.854941	-1.12633	-1.48414	0.438917	-0.526821	-1.34308	0.575655	1.25471	-1.41189	0.00426727	0.593467	-1.19516	-0.397334	1.28152	1.31301	FLE02L07Gene002453	1	2	FLE02L07Gene009910	S606H0a	0.0418169	cluster 2 (572)	kmeans	none	none
11210	0.761181	1.93986	-0.0818221	-1.47178	-1.08665	-1.5907	0.603732	-0.609691	-0.635324	-0.152802	-0.226641	-1.19369	0.61568	0.851457	-0.493604	0.709729	0.748821	1.31224	FLE02L07Gene006284	1	2	FLE02L07Gene006312	S606H0a	0.22387	cluster 2 (572)	kmeans	none	none
11211	0.738519	0.893041	-0.15732	-1.96743	-1.31597	-1.14843	0.392431	-0.858709	-0.782386	0.777606	-0.89569	-0.521364	0.901603	1.16268	0.0132067	0.205546	1.14386	1.41882	FLE02L07Gene007627	1	2	FLE02L07Gene006390	S606H0a	-0.594453	cluster 2 (572)	kmeans	none	none
11212	0.701814	0.094013	-0.460878	-2.09694	-0.828786	-1.71358	0.426506	0.133875	-0.490012	-0.332796	-0.20073	-0.245381	1.39908	0.638135	-0.728402	1.22484	1.50968	0.969563	FLE02L07Gene006285	1	2	FLE02L07Gene011332	S606H0a	-0.810075	cluster 2 (572)	kmeans	none	none
11213	1.32525	0.628449	-0.375518	-2.04991	-0.468659	-1.17266	-0.716166	-0.0185384	-1.69176	0.833656	1.16578	-0.323424	0.987602	0.696534	-0.099664	0.0484948	-0.142045	1.37258	FLE02L07Gene002419	1	2	FLE02L07Gene011861	S606H0a	0.176092	cluster 2 (572)	kmeans	none	none
11214	0.483844	1.65018	0.824135	-0.206079	-1.48024	0.751832	-1.5032	-1.76509	-1.2091	0.910499	-0.821451	1.04091	0.64283	0.357368	-0.420682	0.627367	-0.046647	0.163528	FLE02L07Gene005271	1	2	FLE02L07Gene006989	S606H0a	0.00336495	cluster 2 (572)	kmeans	none	none
11215	0.528024	-0.116856	-0.487491	-1.39785	-0.544072	-0.721863	-0.711876	-1.24519	-0.909063	0.975881	-0.236538	1.50815	0.926886	1.65368	-1.12731	-0.340367	1.0006	1.24527	FLE02L07Gene003440	1	2	NewGene_841	S606H0a	-0.894961	cluster 2 (572)	kmeans	none	none
11216	-1.57983	0.156928	-0.269775	0.940787	-0.757649	1.08607	-0.14293	-1.12983	-1.64543	-0.101699	-0.436454	2.15603	1.01398	-0.591805	-0.113196	-0.235684	0.595424	1.05507	FLE02L07Gene000811	1	2	FLE02L07Gene010116	S606H0a	-0.992889	cluster 2 (572)	kmeans	none	none
11217	0.222972	-0.237824	-0.21822	0.40111	-0.113037	1.20308	-1.67723	0.851294	-0.940483	0.677006	-2.24971	-0.0557481	0.792932	-0.51014	0.347242	-0.954321	0.823478	1.63759	FLE02L07Gene007635	1	2	FLE02L07Gene008307	S606H0a	-0.615872	cluster 2 (572)	kmeans	none	none
11218	0.804252	0.0536428	0.241216	-0.416415	-1.62865	1.00477	0.437005	0.899209	-1.90517	0.122123	-0.766932	0.729698	0.576711	0.188594	0.931001	-2.08841	-0.208343	1.02571	FLE02L07Gene001148	1	2	FLE02L07Gene001954	S606H0a	0.334549	cluster 2 (572)	kmeans	none	none
11219	-0.925044	-0.450687	0.371216	-0.419029	0.207053	1.39835	-0.584201	-0.00410475	-0.651286	0.639235	-0.521841	-1.19415	-0.521287	2.39563	1.32354	-1.36538	-0.585454	0.887441	FLE02L07Gene006823	1	2	FLE02L07Gene001020	S606H0a	0.575285	cluster 2 (572)	kmeans	none	none
11220	-0.536454	0.643776	-0.379196	0.554935	-1.65352	0.695932	0.446494	0.315135	0.562149	0.282239	-0.97397	-0.705966	-0.90485	1.28484	-0.154662	-2.10347	1.06974	1.55685	FLE02L07Gene006830	1	2	FLE02L07Gene000341	S606H0a	0.565731	cluster 2 (572)	kmeans	none	none
11221	-0.0174344	-1.77134	1.22531	0.985519	-1.63835	-0.615864	-0.604271	0.100079	0.029804	0.702101	0.469644	-0.599702	-0.950827	1.46528	0.0482004	-1.0612	0.797228	1.43582	FLE02L07Gene002514	1	2	FLE02L07Gene000919	S606H0a	0.0639481	cluster 2 (572)	kmeans	none	none
11222	-0.711282	-1.06749	0.32196	0.324997	0.726469	-2.22012	-1.32547	-0.114153	-0.799651	0.797767	-0.510818	-0.165447	0.70963	1.83019	0.339579	0.960524	1.17809	-0.274783	FLE02L07Gene003046	1	2	FLE02L07Gene011751	S606H0a	-0.47794	cluster 2 (572)	kmeans	none	none
11223	0.1033	-1.29478	0.184911	-0.0720904	-0.0474862	-0.624303	-1.85811	0.330448	-1.55622	0.671511	-0.561336	-0.398059	0.190336	2.46478	0.288763	0.930043	0.364767	0.88353	FLE02L07Gene005993	1	2	FLE02L07Gene000497	S606H0a	-0.0257024	cluster 2 (572)	kmeans	none	none
11224	-0.320664	0.698112	0.965752	-1.03922	-0.524151	-0.67643	-1.73688	0.6329	-2.06087	-0.335986	-0.268078	-0.389132	1.6686	0.938048	0.26739	0.644051	1.17648	0.360079	FLE02L07Gene000667	1	2	FLE02L07Gene008923	S606H0a	-0.161018	cluster 2 (572)	kmeans	none	none
11225	-1.28483	-0.543917	-0.139793	-0.676117	0.578363	0.967845	-0.956038	0.540948	-1.62425	-0.521926	-0.115234	-1.16737	2.26206	1.24841	-0.0414697	0.172301	0.290641	1.01038	FLE02L07Gene010573	1	2	FLE02L07Gene007860	S606H0a	-0.389728	cluster 2 (572)	kmeans	none	none
11226	-0.0285584	-0.536671	-0.285919	0.621186	-0.252085	-0.964667	0.0775729	-0.598028	-1.51657	-0.354375	0.81834	-1.30367	0.0601624	-0.412443	0.149456	0.616551	0.987458	2.92227	FLE02L07Gene002494	1	2	FLE02L07Gene004196	S606H0a	0.686322	cluster 2 (572)	kmeans	none	none
11227	-0.806537	-0.446898	-0.0827646	1.08235	-0.139371	0.389083	0.122754	-0.557334	-1.61721	0.545711	-0.363505	-2.07273	-0.0410058	-0.444953	1.16606	0.980931	0.142654	2.14278	NewGene_556	1	2	FLE02L07Gene006560	S606H0a	-0.369827	cluster 2 (572)	kmeans	none	none
11228	0.5139	-0.423074	-1.30801	0.322072	-0.242097	0.204723	0.376919	-0.275969	-2.44174	1.12812	1.5175	-1.89633	0.390389	0.252115	0.22811	0.565331	0.309059	0.778987	FLE02L07Gene000148	1	2	FLE02L07Gene005284	S606H0a	-0.703709	cluster 2 (572)	kmeans	none	none
11229	-1.22832	-1.16309	-0.0761173	-0.685991	-0.0419553	-1.18434	0.556431	-0.405769	-1.43963	1.37347	0.627688	-1.46066	1.3239	0.596356	0.18963	1.21731	0.744343	1.05675	FLE02L07Gene008321	1	2	FLE02L07Gene006404	S606H0a	-0.0576197	cluster 2 (572)	kmeans	none	none
11230	-0.921826	-0.642721	-0.197234	-0.632333	0.459436	-0.767714	0.368348	0.115353	-1.04313	0.0913496	1.61628	-1.7951	-0.746764	1.68883	-0.0221211	-0.356406	1.38221	1.40354	FLE02L07Gene011556	1	2	FLE02L07Gene005867	S606H0a	-0.112604	cluster 2 (572)	kmeans	none	none
11231	-0.845138	-1.44252	-0.120556	0.071375	0.796491	-0.901639	0.742987	-0.172528	-1.18241	-0.321546	1.65907	-1.265	-0.198365	0.425024	0.470033	-0.895924	1.5897	1.59094	FLE02L07Gene011946	1	2	FLE02L07Gene000727	S606H0a	0.102585	cluster 2 (572)	kmeans	none	none
11232	-0.852449	-0.28001	0.889202	0.173677	-0.595408	-0.723698	0.00129128	-0.68727	-1.65291	0.413022	0.725636	-1.74747	-0.110037	1.68484	1.67147	-0.636302	0.843132	0.883292	FLE02L07Gene002111	1	2	FLE02L07Gene011345	S606H0a	0.650296	cluster 2 (572)	kmeans	none	none
11233	-0.781843	0.984496	-0.495294	-0.19771	-0.930129	-1.00226	0.181277	-0.448463	-2.06716	0.0332222	0.988257	-0.53587	0.84922	1.16736	0.847763	-1.04108	0.671779	1.77642	FLE02L07Gene011105	1	2	FLE02L07Gene007438	S606H0a	0.603062	cluster 2 (572)	kmeans	none	none
11234	-0.867306	-1.0665	-0.104782	0.86598	0.795387	-0.742467	-0.872232	-0.450978	-1.92729	0.452488	1.14759	-1.10814	1.4327	1.40877	0.872858	-0.611166	0.0240924	0.751003	FLE02L07Gene008202	1	2	FLE02L07Gene007914	S606H0a	-0.126151	cluster 2 (572)	kmeans	none	none
11235	-1.25641	-0.776066	0.180605	0.15819	-0.618327	-0.96772	0.403472	0.415317	-0.947447	-1.60044	0.197393	-1.0249	1.4054	2.11989	1.1243	0.20822	0.0995626	0.878955	FLE02L07Gene005698	1	2	FLE02L07Gene006784	S606H0a	-0.279809	cluster 2 (572)	kmeans	none	none
11236	-1.74174	-0.839591	-0.571148	-0.12296	-0.656538	-0.190166	-0.591382	0.193859	-0.60087	-0.551228	-0.0941375	-0.62059	0.352432	1.85996	0.412933	0.156429	1.1978	2.40693	FLE02L07Gene007924	1	2	FLE02L07Gene004981	S606H0a	0.711555	cluster 2 (572)	kmeans	none	none
11237	-0.391808	-1.13083	-1.59317	-0.619871	-0.202687	0.274351	0.679163	0.0520844	-1.38356	-0.862079	0.741776	-1.14808	0.774909	0.266939	0.205214	0.89581	1.49759	1.94425	FLE02L07Gene008726	1	2	FLE02L07Gene007284	S606H0a	0.435038	cluster 2 (572)	kmeans	none	none
11238	-0.587679	-1.05969	-1.24452	-0.237899	-0.608383	0.234641	0.080224	-0.343203	-0.741354	-0.767625	1.8501	-1.57337	0.291864	0.749942	0.0767117	0.634746	1.53157	1.71393	FLE02L07Gene003692	1	2	FLE02L07Gene005827	S606H0a	0.610888	cluster 2 (572)	kmeans	none	none
11239	-0.355221	-1.15662	-1.06465	0.828846	-0.586176	-0.817948	0.11841	-0.094201	-1.60272	-0.50226	1.20051	-0.96	1.93995	0.506706	-0.398988	0.624804	1.50354	0.81601	NewGene_443	1	2	FLE02L07Gene007304	S606H0a	0.771254	cluster 2 (572)	kmeans	none	none
11240	-0.49388	-0.781688	-0.449005	-0.134872	0.2278	-0.860994	-0.410916	-0.235036	-1.6564	0.0366801	0.593272	-1.78207	0.567722	1.1474	0.274209	1.24162	2.27754	0.438615	FLE02L07Gene008515	1	2	FLE02L07Gene003462	S606H0a	1.26845	cluster 2 (572)	kmeans	none	none
11241	-0.35114	-1.09152	-0.736528	0.0423267	-0.556689	-1.04446	-0.688112	-0.694387	-1.63041	-0.252679	0.97067	-0.612484	0.728756	0.913893	1.10485	0.807861	2.1497	0.94036	FLE02L07Gene003145	1	2	FLE02L07Gene000657	S606H0a	1.13334	cluster 2 (572)	kmeans	none	none
11242	-0.983175	-1.41513	-0.715781	-0.414558	-0.238779	-0.333759	-1.27408	0.357003	-0.956118	-0.302442	0.981158	-1.19749	0.632412	0.873194	0.760258	1.42426	1.80631	0.996727	FLE02L07Gene001557	1	2	FLE02L07Gene002197	S606H0a	-0.399944	cluster 2 (572)	kmeans	none	none
11243	0.0878392	-0.0975914	1.29216	-0.357192	0.343701	-1.14295	-1.3519	-0.650916	-1.58297	-0.761847	-0.164291	-0.758203	-0.402888	0.386434	1.03639	1.15699	2.07311	0.894132	FLE02L07Gene006021	1	2	FLE02L07Gene003596	S606H0a	0.862178	cluster 2 (572)	kmeans	none	none
11244	0.000831768	-0.374957	0.148313	-0.45235	0.881253	-0.735841	-1.35467	-0.994084	-1.17186	-0.0297288	0.249114	-0.918039	-0.0908886	0.342436	0.211604	1.00195	2.99184	0.295078	FLE02L07Gene006530	1	2	FLE02L07Gene011492	S606H0a	0.590633	cluster 2 (572)	kmeans	none	none
11245	-0.046537	-0.785152	0.587812	0.627434	-0.699718	0.03284	-0.979303	0.183063	-1.78934	-0.0377777	0.185501	-1.0563	-0.423662	0.35395	-0.555563	0.166557	2.42775	1.80844	FLE02L07Gene003464	1	2	FLE02L07Gene004525	S606H0a	-0.32615	cluster 2 (572)	kmeans	none	none
11246	0.268104	0.141358	-1.09375	-0.639379	0.990476	-0.689855	-0.478717	-1.41086	-1.92856	-0.552026	0.524782	-0.683699	1.35796	0.703647	0.0861269	0.70477	1.78123	0.918384	FLE02L07Gene006270	1	2	FLE02L07Gene005410	S606H0a	-0.765268	cluster 2 (572)	kmeans	none	none
11247	1.18371	-0.0587617	0.039931	-0.498465	0.900396	-0.285084	-0.464019	-1.12771	-2.20636	-0.14996	-0.311421	-0.8685	1.748	0.877359	-0.46207	-0.532922	1.58053	0.635348	FLE02L07Gene010044	1	2	FLE02L07Gene007082	S606H0a	0.942079	cluster 2 (572)	kmeans	none	none
11248	0.369755	0.0583877	-0.835079	-0.674579	-0.165109	-0.0213347	0.620689	-0.514671	-2.24267	-0.51951	0.55675	-1.44191	1.38369	0.109111	0.0440283	0.0492776	1.94001	1.28317	FLE02L07Gene001794	1	2	FLE02L07Gene011095	S606H0a	-0.129551	cluster 2 (572)	kmeans	none	none
11249	0.977503	-0.731272	-0.300529	-0.0925145	0.0581047	0.0912255	0.321684	-0.54422	-2.67761	-0.22376	0.964942	-1.66787	0.554169	0.897903	-0.0534131	0.0807558	0.860251	1.48465	FLE02L07Gene007687	1	2	FLE02L07Gene010102	S606H0a	-0.652926	cluster 2 (572)	kmeans	none	none
11250	1.12119	1.08463	1.07933	0.0536268	-0.093718	-0.126359	-0.676234	-1.49936	-1.42159	-0.635819	0.176256	-0.957706	0.0768517	-0.212656	-0.867766	-0.0858502	2.49955	0.485626	FLE02L07Gene007802	1	2	FLE02L07Gene011382	S606H0a	-0.238238	cluster 2 (572)	kmeans	none	none
11251	0.850164	1.26636	0.662932	-0.394581	-0.487341	-0.260641	0.228499	-0.901011	-1.99408	-1.55915	0.831753	-1.08466	0.386529	-0.449809	0.123797	0.201192	1.95989	0.62015	FLE02L07Gene000716	1	2	FLE02L07Gene009788	S606H0a	-0.43772	cluster 2 (572)	kmeans	none	none
11252	1.1215	1.41772	1.48399	-1.16821	0.219025	-0.850121	-0.360804	-0.887701	-1.7616	-0.617438	0.0435057	-0.952704	0.110064	-0.561203	-0.110215	0.20096	1.08184	1.59139	FLE02L07Gene008190	1	2	FLE02L07Gene007328	S606H0a	-0.255734	cluster 2 (572)	kmeans	none	none
11253	1.72531	1.38091	0.766855	-0.728195	0.251274	-0.738839	0.431295	-0.924441	-1.82696	-1.44919	-0.263376	-0.82194	0.105837	-0.331627	-0.326407	0.617387	1.44271	0.689405	FLE02L07Gene008387	1	2	FLE02L07Gene000346	S606H0a	0.493966	cluster 2 (572)	kmeans	none	none
11254	1.16807	1.32507	0.769486	-0.563211	0.605845	-0.0846644	-1.32256	-1.18307	-2.06794	-0.950036	-0.225609	-0.822096	-0.131309	0.0569403	0.294703	0.709069	1.19861	1.2227	FLE02L07Gene005551	1	2	FLE02L07Gene002392	S606H0a	0.52575	cluster 2 (572)	kmeans	none	none
11255	1.0998	1.06457	0.853458	-0.982204	-0.266302	0.284368	-0.599408	-1.48923	-1.80055	-1.53518	0.341922	-0.486789	0.394277	0.140909	0.25676	0.324884	1.92696	0.471753	FLE02L07Gene010544	1	2	FLE02L07Gene007283	S606H0a	0.326964	cluster 2 (572)	kmeans	none	none
11256	0.759317	0.416671	1.12251	-1.17869	-0.478972	0.686489	-0.955927	-0.911923	-2.13694	-1.37337	1.00928	-0.365462	0.0543593	0.884358	-0.0222722	0.475875	1.51134	0.503355	FLE02L07Gene004349	1	2	FLE02L07Gene000827	S606H0a	-0.0869608	cluster 2 (572)	kmeans	none	none
11257	2.03794	0.0178468	-0.200837	-1.56578	-0.889438	0.0886352	0.463544	-1.31325	-1.02677	-0.966935	-0.173582	-0.86895	0.157451	0.224048	0.634101	0.942549	1.72007	0.719355	FLE02L07Gene001791	1	2	FLE02L07Gene011405	S606H0a	-0.037252	cluster 2 (572)	kmeans	none	none
11258	1.31624	0.17538	0.794791	-1.10512	-1.3525	0.253548	0.0247249	-1.24409	-1.88395	-1.03446	-0.113863	-0.244587	0.766261	-0.264712	1.16488	0.346121	1.54163	0.859707	FLE02L07Gene003107	1	2	FLE02L07Gene005846	S606H0a	1.21939	cluster 2 (572)	kmeans	none	none
11259	-0.527157	-0.931018	-1.04912	-1.18477	0.340445	0.166375	-0.309025	-1.18765	-0.894579	-0.22426	0.0281291	-1.22064	0.948367	0.568513	0.747481	1.4987	1.37477	1.85543	FLE02L07Gene009605	1	2	FLE02L07Gene009790	S606H0a	0.441867	cluster 2 (572)	kmeans	none	none
11260	-0.641403	-0.0364975	-0.732892	-1.32773	0.188767	0.812801	0.188168	-1.88814	-0.772543	0.025009	-0.174995	-1.61759	0.880861	0.384214	1.31967	0.996847	0.86757	1.52788	FLE02L07Gene010959	1	2	FLE02L07Gene006061	S606H0a	0.650333	cluster 2 (572)	kmeans	none	none
11261	-0.191214	1.04134	-1.81303	-0.33253	-0.378894	0.579138	0.0108142	-0.614775	-1.00783	-0.944244	1.0267	-1.90848	-0.140003	0.860742	1.03773	1.27712	0.284395	1.21302	FLE02L07Gene011141	1	2	FLE02L07Gene010295	S606H0a	-1.74863	cluster 2 (572)	kmeans	none	none
11262	0.570124	0.15121	-1.19371	0.244009	0.591903	-0.882739	-0.292785	-0.809745	-1.94167	-0.563983	-0.334409	-0.567372	0.925701	-0.311086	0.580674	2.58108	0.762586	0.490223	FLE02L07Gene004833	1	2	FLE02L07Gene001093	S606H0a	-0.685858	cluster 2 (572)	kmeans	none	none
11263	-0.149001	-0.0553636	-0.975276	0.284226	-0.440501	-0.922646	1.39258	-0.272561	-2.37752	0.425058	-0.274052	-1.34023	0.490751	0.953262	0.793983	-0.108976	1.10248	1.47378	FLE02L07Gene010705	1	2	FLE02L07Gene010899	S606H0a	-0.76928	cluster 2 (572)	kmeans	none	none
11264	-0.521909	0.0841763	0.295506	-0.166367	0.0921689	-1.37768	0.886139	-0.543093	-2.22239	-0.358365	-0.263239	-1.00313	0.567407	0.0861105	0.766968	0.0849949	1.57584	2.01686	FLE02L07Gene010892	1	2	FLE02L07Gene006897	S606H0a	-0.104874	cluster 2 (572)	kmeans	none	none
11265	-0.513877	-0.744416	-0.838046	0.0850333	-0.735274	-0.245425	1.58516	0.103299	-1.62337	-0.716194	-0.205587	-1.46462	1.5423	0.211499	0.701313	0.087385	1.03137	1.73945	FLE02L07Gene010852	1	2	NewGene_3362	S606H0a	-0.262033	cluster 2 (572)	kmeans	none	none
11266	-0.25126	-0.709879	-0.687818	-0.906469	-0.941453	-0.982971	0.939928	-0.0324169	-1.24918	-1.02953	0.463232	-1.15946	0.921607	0.652571	1.53819	0.6207	1.75015	1.06406	FLE02L07Gene002021	1	2	NewGene_831	S606H0a	0.293431	cluster 2 (572)	kmeans	none	none
11267	-0.529127	-0.115739	-0.337487	-0.308444	-0.814361	-1.3362	-0.00361061	-0.8597	-1.26855	-0.287917	-0.0317886	-0.858141	0.826645	0.2974	0.28794	1.32951	1.67336	2.33622	FLE02L07Gene008050	1	2	FLE02L07Gene002427	S606H0a	1.65955	cluster 2 (572)	kmeans	none	none
11268	-0.425755	0.0581049	-0.703561	-0.448052	-1.07435	-1.50511	0.0385615	-0.701116	-1.25462	-0.186505	-0.525311	-0.529772	1.15512	0.773508	0.589082	1.17006	1.88836	1.68135	FLE02L07Gene010623	1	2	FLE02L07Gene000545	S606H0a	0.639117	cluster 2 (572)	kmeans	none	none
11269	-0.714044	-0.507257	-0.851086	0.391844	-1.07783	-1.54104	0.408949	-0.428761	-1.01947	-0.139594	-0.350762	-1.19124	1.05631	1.11009	0.806318	1.02509	1.15789	1.86459	FLE02L07Gene006632	1	2	FLE02L07Gene001818	S606H0a	2.14623	cluster 2 (572)	kmeans	none	none
11270	-0.559648	-1.06206	-0.984164	-0.251243	-1.00433	-0.344084	-0.940538	0.110949	-1.03267	0.435765	0.049381	-1.2536	0.687634	0.936798	0.775022	0.827544	1.29296	2.31629	FLE02L07Gene005460	1	2	FLE02L07Gene002026	S606H0a	1.37397	cluster 2 (572)	kmeans	none	none
11271	-0.380296	-0.575979	-1.22058	-0.210664	-0.818323	-1.19888	-0.638056	-0.308257	-1.17683	0.103513	-0.0423767	-0.552617	0.655391	0.975555	0.317133	1.30511	1.43566	2.3305	FLE02L07Gene006012	1	2	FLE02L07Gene000559	S606H0a	0.385124	cluster 2 (572)	kmeans	none	none
11272	-0.410797	-0.810105	-0.766986	-0.362825	-1.44247	-0.765962	-0.590456	1.10404	-1.84301	-0.236827	0.52899	-0.615893	1.0555	0.429791	1.02855	0.899591	1.51205	1.28682	FLE02L07Gene006606	1	2	FLE02L07Gene010312	S606H0a	-0.64193	cluster 2 (572)	kmeans	none	none
11273	-0.25888	-0.135961	-0.432646	-0.931499	0.0490735	-0.29461	0.133836	-0.787957	-0.963956	-0.419468	-0.504116	-1.98743	0.693746	0.524373	0.976721	0.451953	2.36429	1.52252	FLE02L07Gene009353	1	2	FLE02L07Gene002887	S606H0a	-0.473609	cluster 2 (572)	kmeans	none	none
11274	0.0948388	-0.00990779	-0.340865	-0.642043	-0.413864	-0.294241	-0.746107	-1.4312	-1.64598	0.0573599	-0.0511232	-1.30054	0.850551	0.71131	0.948147	0.853766	2.26788	1.09202	FLE02L07Gene005601	1	2	FLE02L07Gene002910	S606H0a	-0.206646	cluster 2 (572)	kmeans	none	none
11275	-0.00491705	-0.692572	-0.718508	-1.02776	-0.205319	-0.268396	-0.636591	-1.12254	-1.60819	-0.628121	0.284084	-0.520326	0.95083	0.820739	0.761532	0.959921	2.01944	1.63669	FLE02L07Gene003654	1	2	FLE02L07Gene006553	S606H0a	0.0647128	cluster 2 (572)	kmeans	none	none
11276	-0.695483	-0.788919	-0.727288	-0.12884	0.463615	-0.126229	-0.730331	-1.13687	-1.15986	-0.362146	-0.219871	-1.04715	0.205305	0.572304	0.907699	1.10018	2.55455	1.31933	FLE02L07Gene003424	1	2	FLE02L07Gene001066	S606H0a	-0.420554	cluster 2 (572)	kmeans	none	none
11277	-1.01682	-1.03167	-0.159727	-0.821461	-0.0264153	-1.00676	-0.207122	-0.920024	-1.29689	0.279797	0.081208	-0.160987	0.432751	0.538818	0.884739	0.184463	1.80999	2.43611	FLE02L07Gene002983	1	2	FLE02L07Gene000198	S606H0a	0.27536	cluster 2 (572)	kmeans	none	none
11278	-0.285908	-1.03285	-0.973637	-0.518865	-0.554579	-0.521248	-0.143371	-0.907817	-1.57021	-0.0423323	0.489428	-0.603058	0.834133	0.526591	0.311738	0.967228	1.88073	2.14402	FLE02L07Gene002900	1	2	NewGene_332	S606H0a	-0.571299	cluster 2 (572)	kmeans	none	none
11279	-0.660365	-0.738569	-1.21566	-0.369383	-0.193012	-0.5849	0.326164	-1.19759	-1.28931	-0.223608	-0.0925453	-0.62161	0.998236	0.641678	0.113577	1.49356	1.49286	2.12048	FLE02L07Gene006439	1	2	NewGene_1314	S606H0a	0.159846	cluster 2 (572)	kmeans	none	none
11280	-0.653673	-0.468843	-1.02773	-0.78925	-0.278588	-0.906899	-0.0266166	-0.742471	-1.18764	0.0714927	-0.398383	-1.06051	1.13418	0.912468	0.681124	1.04412	1.76228	1.93494	FLE02L07Gene010161	1	2	FLE02L07Gene009725	S606H0a	0.017368	cluster 2 (572)	kmeans	none	none
11281	-0.537182	0.504633	-0.822833	-0.30329	-0.0371856	-0.0462079	0.065355	-0.865729	-1.91277	-0.819184	0.00313082	-0.620491	0.638828	0.450277	-0.47719	1.1849	0.928164	2.66677	FLE02L07Gene009817	1	2	FLE02L07Gene007014	S606H0a	-0.502777	cluster 2 (572)	kmeans	none	none
11282	0.0310583	0.64256	-0.82941	-0.0830469	-0.925506	-0.487963	0.0320806	-0.337051	-1.086	-0.951257	-0.987679	-0.329677	0.121903	-0.551326	0.15096	1.18442	2.02549	2.38044	FLE02L07Gene007068	1	2	FLE02L07Gene002189	S606H0a	-0.0220048	cluster 2 (572)	kmeans	none	none
11283	0.681694	-0.149269	-0.3989	-0.247578	-1.22163	0.146215	-0.569624	-1.41951	-1.14064	-0.303886	0.631975	-0.890379	-0.387029	0.365932	1.74939	0.883242	2.39062	-0.120616	FLE02L07Gene008401	1	2	FLE02L07Gene009842	S606H0a	-0.597593	cluster 2 (572)	kmeans	none	none
11284	-0.276411	-0.947021	-1.18396	-0.576418	-0.931104	-0.629753	0.102999	-1.1122	-1.48395	-0.0551259	0.495282	0.321679	0.594058	1.0898	0.966412	1.70748	1.95858	-0.0403399	NewGene_1114	1	2	FLE02L07Gene005578	S606H0a	0.596816	cluster 2 (572)	kmeans	none	none
11285	0.0850344	-0.170916	-1.4296	-0.0795917	-0.609462	0.792288	0.606939	-0.792736	-1.71271	-1.65388	1.19882	-0.405844	0.110741	1.09271	1.3262	0.0853012	1.63361	-0.0769035	FLE02L07Gene000787	1	2	FLE02L07Gene004580	S606H0a	0.19953	cluster 2 (572)	kmeans	none	none
11286	0.760668	0.0165223	-0.699941	-0.31595	-0.869831	0.0485828	-0.454995	-0.724507	-2.19355	-0.90804	1.42523	-0.498492	0.681649	0.862375	1.00697	0.618464	1.85629	-0.611443	FLE02L07Gene011349	1	2	FLE02L07Gene007884	S606H0a	0.725042	cluster 2 (572)	kmeans	none	none
11287	-0.934504	-0.0169384	-1.64013	-0.696013	-1.36839	0.825074	0.794036	-0.821016	-1.47851	0.0324955	0.888942	-0.347318	0.769327	0.60874	0.432799	0.318316	2.11611	0.516977	FLE02L07Gene010931	1	2	FLE02L07Gene006016	S606H0a	0.543388	cluster 2 (572)	kmeans	none	none
11288	-1.48131	-0.50105	-0.717337	-0.124236	-0.32301	1.09342	1.15528	-0.780766	-1.31885	-1.19651	0.492407	-0.0447593	1.02049	0.849265	-0.1855	-0.279717	2.34301	-0.00084096	NewGene_646	1	2	FLE02L07Gene001017	S606H0a	0.20399	cluster 2 (572)	kmeans	none	none
11289	-1.27195	-0.415916	-0.656109	-0.521948	-1.00981	1.58242	-0.0468473	-0.847198	-1.45804	-1.17554	0.301714	-0.159024	0.158126	1.46052	1.15265	0.625776	1.42188	0.859297	FLE02L07Gene003802	1	2	NewGene_2963	S606H0a	-0.901657	cluster 2 (572)	kmeans	none	none
11290	-0.0678921	2.07892	0.357512	2.07439	-0.314988	0.0689945	-0.846893	-0.804897	-0.853269	-0.869649	-0.789731	-0.816814	0.798405	-0.867706	-0.877039	0.990673	0.910125	-0.170144	FLE02L07Gene004622	1	2	NewGene_142	S606H0a	-0.782154	cluster 2 (572)	kmeans	none	none
11291	-1.16336	0.0521729	1.77286	2.28226	-0.020397	0.183511	0.41602	-1.5179	-0.154121	-0.997397	-0.795216	-1.30966	-0.459418	0.401995	-0.339049	0.644017	0.567924	0.435759	FLE02L07Gene001888	1	2	NewGene_3599	S606H0a	-0.553712	cluster 2 (572)	kmeans	none	none
11292	-1.74952	1.19321	1.66085	1.22824	-0.270524	-0.576336	-0.0522625	0.0669645	-0.192705	-0.483201	-1.55971	-1.13146	0.0470744	-0.146771	-0.897608	0.64826	0.835361	1.38015	FLE02L07Gene001463	1	2	NewGene_1681	S606H0a	0.0632846	cluster 2 (572)	kmeans	none	none
11293	0.533999	0.0181812	1.72044	0.822096	-1.02402	0.856189	0.663088	0.596468	-1.91704	0.0280808	-1.18424	-1.0826	-0.771994	-1.27043	0.281699	1.29341	0.5296	-0.0929269	FLE02L07Gene009927	1	2	NewGene_177	S606H0a	0.361231	cluster 2 (572)	kmeans	none	none
11294	-0.776552	0.656209	0.392854	2.30441	-0.709121	-0.305764	1.75795	-0.529387	-1.35632	-0.977885	0.500928	-1.36568	-0.63888	-0.49372	0.44155	0.598015	-0.131821	0.633206	FLE02L07Gene007752	1	2	NewGene_178	S606H0a	-0.53129	cluster 2 (572)	kmeans	none	none
11295	0.131492	-0.00917079	-0.377002	1.17016	-1.1075	-0.213241	1.48462	-0.253977	-1.49033	-1.94455	-1.02933	-0.83366	0.549663	0.555399	0.104719	1.10751	1.1174	1.03779	FLE02L07Gene006309	1	2	FLE02L07Gene011519	S606H0a	-0.482433	cluster 2 (572)	kmeans	none	none
11296	0.729252	0.953613	0.815135	0.782079	-1.57042	-0.336257	-0.501496	0.0699142	-1.74896	-1.55158	1.05523	-0.358156	0.103289	0.924606	-1.16745	-0.371709	1.16248	1.01042	FLE02L07Gene008005	1	2	FLE02L07Gene009769	S606H0a	-0.845748	cluster 2 (572)	kmeans	none	none
11297	0.181136	0.979974	0.526152	0.97487	-0.990531	-1.73474	-0.980726	-0.15873	-1.34932	-0.591393	0.223838	-0.201604	0.0483533	0.222057	-1.04584	0.457775	2.08919	1.34954	FLE02L07Gene000574	1	2	FLE02L07Gene010697	S606H0a	-0.964791	cluster 2 (572)	kmeans	none	none
11298	0.00341898	2.15825	-0.508921	1.49847	-0.889693	-1.23547	-1.06387	1.09857	-1.38797	-1.05223	0.81996	-0.75706	-0.16402	0.66215	0.05105	-0.140958	0.427252	0.481073	FLE02L07Gene006644	1	2	FLE02L07Gene010402	S606H0a	-0.760804	cluster 2 (572)	kmeans	none	none
11299	0.818249	0.730926	1.01412	0.25639	-0.767806	-1.9358	-0.531431	-0.0762204	-2.15259	0.0760908	0.18952	-1.14115	0.198886	0.895222	0.844274	-0.524513	1.21606	0.889769	FLE02L07Gene005298	1	2	FLE02L07Gene001238	S606H0a	-0.627419	cluster 2 (572)	kmeans	none	none
11300	0.869126	0.417333	1.18436	0.0245031	-0.669526	-1.57634	-0.435011	-0.824428	-2.18799	-0.29635	0.311501	-1.1558	0.81142	0.534214	0.65112	-0.118471	0.957496	1.50284	FLE02L07Gene003695	1	2	FLE02L07Gene008920	S606H0a	-0.533634	cluster 2 (572)	kmeans	none	none
11301	0.56924	-0.136319	1.08095	0.142109	-0.704679	-1.58558	-0.915411	-0.0403472	-2.02809	-0.60451	0.502029	-1.41819	1.24397	0.763571	1.17763	0.550104	0.891153	0.512363	FLE02L07Gene007122	1	2	FLE02L07Gene002161	S606H0a	-0.499333	cluster 2 (572)	kmeans	none	none
11302	0.96778	0.148519	0.859911	0.55765	0.233744	-0.396202	-0.626637	-0.974804	-2.5721	-1.06944	0.93427	-1.40584	0.698439	0.419424	-0.187083	0.555845	0.708409	1.14812	FLE02L07Gene009539	1	2	FLE02L07Gene011173	S606H0a	-1.0687	cluster 2 (572)	kmeans	none	none
11303	1.06021	0.652576	-0.260422	0.0188379	-0.809121	-0.451168	-0.509646	-0.685654	-2.67337	-0.78711	0.719832	-0.974236	0.436377	1.07778	0.340613	0.503023	1.39178	0.949709	FLE02L07Gene011359	1	2	FLE02L07Gene006025	S606H0a	-0.660148	cluster 2 (572)	kmeans	none	none
11304	-0.201183	0.862298	0.80499	1.15128	-0.647474	-1.08531	-0.0478266	-0.807142	-1.68228	-1.62953	0.871006	-1.40092	0.759168	0.427957	0.840224	0.399796	1.46727	-0.0823233	FLE02L07Gene007075	1	2	FLE02L07Gene004354	S606H0a	-1.16657	cluster 2 (572)	kmeans	none	none
11305	1.22146	1.58433	0.368409	-0.05841	-0.202141	-1.09175	-0.999265	0.161188	-1.78231	-1.12888	-0.189994	-0.963561	-0.305113	-0.293462	1.25317	-0.178478	1.37987	1.22493	FLE02L07Gene001789	1	2	NewGene_2737	S606H0a	-1.55434	cluster 2 (572)	kmeans	none	none
11306	0.952821	0.317544	0.290863	0.343865	-0.910047	-1.79288	-0.404973	-0.0964368	-1.11514	-1.05017	0.507288	-0.992414	0.154121	0.370214	0.479358	-0.665048	1.24371	2.36733	FLE02L07Gene011211	1	2	FLE02L07Gene005257	S606H0a	-0.736151	cluster 2 (572)	kmeans	none	none
11307	1.47782	0.782507	1.18493	0.795284	-0.309509	-1.02225	-0.12078	-0.289094	-1.54533	-0.622631	0.345154	-1.59698	-0.0686577	-0.939666	0.13076	-0.808044	0.789196	1.81728	FLE02L07Gene005763	1	2	FLE02L07Gene009776	S606H0a	0.107845	cluster 2 (572)	kmeans	none	none
11308	0.876449	0.972603	1.35137	0.81436	-0.00244581	-0.940121	-0.880192	-1.06034	-1.43005	-0.400434	-0.674889	-1.04831	-0.211153	-0.177422	-0.33459	-0.260106	1.38627	2.019	FLE02L07Gene005706	1	2	FLE02L07Gene002542	S606H0a	-0.414796	cluster 2 (572)	kmeans	none	none
11309	1.32276	0.797659	1.49082	0.0733175	-0.450576	-0.852982	-1.2644	-0.103636	-2.53036	-0.630447	0.400713	0.190717	-0.689557	-0.00917405	0.00485685	0.332714	1.4193	0.498265	FLE02L07Gene006135	1	2	FLE02L07Gene009571	S606H0a	0.49689	cluster 2 (572)	kmeans	none	none
11310	0.0221877	0.235621	1.79867	-0.0592968	-0.540525	-1.90217	-0.462199	0.766621	-1.37968	-0.706272	0.214896	-0.766744	-0.130558	-0.550699	0.134047	0.0501734	1.9918	1.28413	FLE02L07Gene002430	1	2	NewGene_463	S606H0a	-0.958732	cluster 2 (572)	kmeans	none	none
11311	0.759378	1.36235	0.288908	-0.527323	0.833852	0.47669	0.305729	-2.45585	-0.355027	0.00812932	-1.04136	-1.902	0.827625	0.0850741	-0.504182	0.376173	0.4359	1.02593	FLE02L07Gene005682	1	2	FLE02L07Gene001192	S606H0a	-0.643608	cluster 2 (572)	kmeans	none	none
11312	1.44597	1.94104	-0.0420199	-0.635659	-0.0656641	0.268895	0.500119	-0.999645	-1.0263	-1.10132	-1.12028	-1.34263	-0.0322332	-0.105143	1.3797	-0.426738	1.4092	-0.0472896	FLE02L07Gene011745	1	2	FLE02L07Gene010665	S606H0a	0.189374	cluster 2 (572)	kmeans	none	none
11313	0.490482	1.88509	-0.526483	-0.629869	0.545798	0.166226	0.345605	-1.26492	-1.34544	-1.21699	-1.79135	-0.562397	0.583978	0.287422	0.294701	0.711917	1.561	0.465234	FLE02L07Gene001004	1	2	FLE02L07Gene007208	S606H0a	0.722037	cluster 2 (572)	kmeans	none	none
11314	0.25119	0.378865	0.328272	-1.59822	0.395372	1.87803	0.711688	-1.25697	-0.830367	-0.647436	-0.400563	-1.37671	0.661279	0.557808	0.520001	0.620431	1.27748	-1.47014	FLE02L07Gene002579	1	2	FLE02L07Gene000992	S606H0a	0.351191	cluster 2 (572)	kmeans	none	none
11315	0.634597	0.187688	0.929371	0.343884	0.789272	0.806089	-0.475787	0.599671	-1.29697	-1.21072	-0.328574	-2.21649	0.87855	-0.586023	-0.667687	-0.81338	1.65256	0.773943	NewGene_2654	1	2	FLE02L07Gene010807	S606H0a	0.247104	cluster 2 (572)	kmeans	none	none
11316	-0.122004	-0.495427	0.716065	-1.56052	-0.544676	1.8929	1.27427	0.677115	-0.751425	-0.945626	-0.804121	-1.05562	1.21675	-0.320372	-0.0386583	-1.06602	0.838131	1.08923	FLE02L07Gene000174	1	2	FLE02L07Gene002002	S606H0a	-0.028225	cluster 2 (572)	kmeans	none	none
11317	0.162983	0.424289	0.349355	-1.50865	-1.03187	0.511678	-1.0314	0.221171	-0.765052	-0.0285918	0.931097	0.31351	0.906705	1.82652	-0.574958	1.07013	0.374866	-2.15178	FLE02L07Gene010478	1	2	FLE02L07Gene000086	S606H0a	0.892763	cluster 2 (572)	kmeans	none	none
11318	-0.0608464	0.979737	0.449783	-0.513878	-0.689024	-0.314251	-0.360843	0.139764	-1.06257	-0.208533	0.720491	-2.0195	-0.0783601	1.9021	1.42776	0.0636085	1.10449	-1.47992	FLE02L07Gene011019	1	2	NewGene_2387	S606H0a	0.290726	cluster 2 (572)	kmeans	none	none
11319	0.764883	0.442819	0.633666	0.61796	-1.42749	-0.815172	0.835163	0.135375	-1.65638	-0.439666	1.48494	-1.07059	0.578861	0.937109	0.502783	-0.168458	0.609686	-1.96549	FLE02L07Gene003915	1	2	FLE02L07Gene005870	S606H0a	0.486316	cluster 2 (572)	kmeans	none	none
11320	0.829361	-0.796812	1.41133	-1.11874	-1.04052	-1.54662	0.283143	-0.0714443	-1.63253	-0.330348	1.92459	0.224273	-0.306309	0.997578	0.764767	-0.499468	0.524204	0.383537	FLE02L07Gene009563	1	2	FLE02L07Gene008681	S606H0a	-0.694139	cluster 2 (572)	kmeans	none	none
11321	1.09172	0.612232	-0.000508318	-0.025942	-1.41353	-1.72817	-0.101435	0.796351	-1.69651	0.436027	0.507811	-0.11557	0.892426	0.427936	0.681219	-1.51045	1.59347	-0.447084	FLE02L07Gene003008	1	2	FLE02L07Gene002752	S606H0a	-0.589815	cluster 2 (572)	kmeans	none	none
11322	1.05794	-0.0858274	-0.0492046	0.063137	-0.617362	-0.326669	-0.037757	0.499469	-2.52232	0.0330502	1.26379	0.0757288	0.781259	0.513612	0.595335	-1.42141	1.48459	-1.30736	FLE02L07Gene009033	1	2	FLE02L07Gene003360	S606H0a	-0.047779	cluster 2 (572)	kmeans	none	none
11323	2.50937	-0.494601	0.164199	0.0382589	-0.333718	-0.612927	-0.0224531	-0.086963	-2.11214	-0.00719205	0.536512	-0.618715	0.5385	0.829209	1.38854	-1.12895	0.181236	-0.768167	FLE02L07Gene002281	1	2	FLE02L07Gene005342	S606H0a	0.364197	cluster 2 (572)	kmeans	none	none
11324	1.55022	0.427957	0.689833	-0.416971	-1.544	-0.773752	-1.27705	0.135786	-1.61484	-0.521627	0.426139	-0.410466	0.983166	0.872179	1.49002	-0.206761	1.06818	-0.878019	FLE02L07Gene008862	1	2	FLE02L07Gene002188	S606H0a	0.663657	cluster 2 (572)	kmeans	none	none
11325	1.56482	0.0642653	0.116494	-0.500028	-1.72912	-0.927755	-0.0930806	0.018382	-2.10198	-0.417709	0.78692	0.201349	0.897417	1.51488	0.93065	-0.919421	0.599767	-0.00585202	FLE02L07Gene004099	1	2	FLE02L07Gene011344	S606H0a	1.35712	cluster 2 (572)	kmeans	none	none
11326	0.766561	0.567243	-0.107656	-0.51467	-0.435793	-0.15365	-0.558767	-0.992529	-1.56307	-0.0550691	2.18174	-0.92289	0.338529	-0.626191	0.613754	-0.305838	2.24521	-0.476914	FLE02L07Gene006378	1	2	FLE02L07Gene010391	S606H0a	-0.357952	cluster 2 (572)	kmeans	none	none
11327	0.965115	-1.03786	0.352937	-0.00027727	0.788232	0.74987	-0.0814959	0.165534	-2.48471	-1.32475	1.20482	-0.29538	0.283091	0.469697	0.227592	-1.03677	1.57558	-0.521235	FLE02L07Gene003284	1	2	FLE02L07Gene004440	S606H0a	1.46122	cluster 2 (572)	kmeans	none	none
11328	1.22766	-0.669239	0.843657	0.240785	-0.0730967	0.494197	-1.53835	-0.230377	-2.27215	-0.420406	0.669217	-1.27197	1.08862	-0.138339	1.56372	-0.178625	0.71877	-0.0540765	FLE02L07Gene008130	1	2	FLE02L07Gene005221	S606H0a	1.31506	cluster 2 (572)	kmeans	none	none
11329	-0.11426	-0.659167	-0.290823	1.19716	-1.59811	-0.643818	-0.275024	-0.516998	-2.03242	-1.02665	1.03643	0.238223	-0.118982	0.54377	1.50334	0.490785	1.01431	1.25223	FLE02L07Gene010929	1	2	FLE02L07Gene000296	S606H0a	-0.495001	cluster 2 (572)	kmeans	none	none
11330	-0.90721	-0.103603	-0.908968	1.03271	-1.16206	-1.67208	0.251385	0.479166	-1.41706	0.568328	0.455411	-1.24893	0.386211	-0.194403	0.838163	0.720478	1.73563	1.14684	FLE02L07Gene011347	1	2	FLE02L07Gene002517	S606H0a	-0.30393	cluster 2 (572)	kmeans	none	none
11331	-1.35391	-0.51815	-0.291995	0.946111	-0.0301538	-1.80686	-0.806651	0.12307	-1.28642	0.361266	1.69826	-0.221508	-0.575652	-0.0990335	1.43405	0.268715	1.56306	0.595806	FLE02L07Gene004145	1	2	FLE02L07Gene002259	S606H0a	0.142002	cluster 2 (572)	kmeans	none	none
11332	-1.35412	0.212862	-0.867094	0.854191	0.202156	-0.68955	-0.496437	-0.227767	-0.00722052	-1.35732	1.36169	-0.634727	0.467525	-1.16502	1.79119	-0.463942	0.512601	1.86098	FLE02L07Gene004280	1	2	FLE02L07Gene006676	S606H0a	0.0198417	cluster 2 (572)	kmeans	none	none
11333	0.313939	-1.10621	0.920406	0.28934	-1.18809	-1.68984	-1.07798	1.38584	-1.11389	0.367339	2.00232	-0.23757	-0.231455	0.530872	0.544653	-0.819007	0.417509	0.691832	FLE02L07Gene003555	1	2	FLE02L07Gene005389	S606H0a	0.575114	cluster 2 (572)	kmeans	none	none
11334	1.0003	0.25152	-0.00164296	0.200901	-0.659279	-0.844319	-0.277471	1.21259	-1.90024	0.218061	2.13983	-1.38747	-0.466004	-0.190201	0.782379	-1.19277	0.301929	0.811876	FLE02L07Gene008778	1	2	FLE02L07Gene011690	S606H0a	-0.0447748	cluster 2 (572)	kmeans	none	none
11335	-0.0858754	-0.933908	-0.330507	1.2784	-0.626429	-1.44796	0.734266	1.10039	-1.10065	0.199013	2.2314	-0.167268	0.700733	0.324923	0.1509	-1.78455	0.0306698	-0.273547	FLE02L07Gene009421	1	2	FLE02L07Gene004234	S606H0a	-0.447242	cluster 2 (572)	kmeans	none	none
11336	-0.649306	-1.11053	-1.58605	0.428507	0.442587	0.511365	-0.936804	0.429551	-1.05519	0.69243	0.700047	-0.928109	1.493	-0.189177	1.68948	-0.597036	1.44735	-0.782107	FLE02L07Gene002916	1	2	NewGene_583	S606H0a	0.542945	cluster 2 (572)	kmeans	none	none
11337	-0.137839	-1.13884	-0.626063	0.628679	1.34606	0.670468	-0.997493	0.616533	-1.42101	0.800699	-0.416195	-0.128496	-0.947712	-0.267791	1.10386	-0.527849	2.28708	-0.844082	NewGene_2972	1	2	FLE02L07Gene000553	S606H0a	-0.658567	cluster 2 (572)	kmeans	none	none
11338	-0.697452	-1.02164	-0.201791	2.53928	-0.537482	0.166752	-1.04815	0.334233	-0.431664	0.985174	0.702339	-0.628288	0.383932	-0.0138809	1.36291	-1.5486	0.514971	-0.860644	FLE02L07Gene005909	1	2	FLE02L07Gene011670	S606H0a	-0.285722	cluster 2 (572)	kmeans	none	none
11339	-1.0874	-0.886102	-0.77531	2.66402	0.772853	0.689589	-1.05695	0.672062	-1.15066	-0.477224	-0.251776	-0.702709	1.18919	0.298227	0.645747	0.0132565	0.225759	-0.782577	FLE02L07Gene009258	1	2	FLE02L07Gene002183	S606H0a	-0.382027	cluster 2 (572)	kmeans	none	none
11340	-0.920788	-0.225959	-0.471715	2.72902	-1.01011	0.880992	-0.545928	0.112151	-1.24726	-0.545738	-0.0608047	-0.335239	1.25423	-0.0789859	1.12096	-0.959447	0.677462	-0.372832	FLE02L07Gene009275	1	2	FLE02L07Gene001431	S606H0a	-0.663057	cluster 2 (572)	kmeans	none	none
11341	-0.21372	-1.07964	-0.971331	1.61534	-0.109786	1.16744	-0.749695	-1.20407	-0.923999	-0.242919	0.972924	-0.379766	-0.409191	-0.223771	2.32285	0.65564	0.510096	-0.736403	FLE02L07Gene007459	1	2	NewGene_2700	S606H0a	-0.079578	cluster 2 (572)	kmeans	none	none
11342	0.636842	-1.41662	-0.184229	1.94222	-1.00196	0.0764969	-0.380764	-0.530741	-1.2428	1.19911	0.895362	-1.41062	1.58788	-0.411369	0.24207	-0.0521601	0.66512	-0.613837	FLE02L07Gene010067	1	2	FLE02L07Gene000636	S606H0a	-0.40577	cluster 2 (572)	kmeans	none	none
11343	-0.749553	-0.838398	0.303976	1.64275	-0.43181	-0.62332	-0.554807	0.344374	-1.19617	0.374688	-1.08342	-0.663396	0.890347	0.667347	0.150085	-1.42505	2.02675	1.16561	FLE02L07Gene003134	1	2	FLE02L07Gene011151	S606H0a	-0.0152537	cluster 2 (572)	kmeans	none	none
11344	-0.743713	-0.323469	-0.0056332	1.49247	-0.790554	-1.60067	-0.238837	0.588378	-1.16758	-0.142308	-1.12306	0.811761	1.31087	0.349891	1.18163	-1.47061	0.748861	1.12257	FLE02L07Gene008093	1	2	FLE02L07Gene001853	S606H0a	0.349382	cluster 2 (572)	kmeans	none	none
11345	-1.76484	-0.586006	-0.0274025	0.937917	-0.821296	-1.71501	0.796936	-0.397526	0.0611727	-0.282568	-0.645672	-0.748847	0.295514	0.253022	0.324573	0.750233	1.78319	1.78662	FLE02L07Gene004089	1	2	FLE02L07Gene011026	S606H0a	0.335422	cluster 2 (572)	kmeans	none	none
11346	-1.23389	-0.512278	0.238863	1.4126	-0.469914	-1.31108	-0.31995	-0.239454	-0.792529	-1.46483	-0.367348	-0.659354	0.777189	0.0632722	0.734931	0.715411	2.0165	1.41187	FLE02L07Gene007323	1	2	FLE02L07Gene003921	S606H0a	0.0865466	cluster 2 (572)	kmeans	none	none
11347	-2.34042	-0.581681	-0.15466	0.668436	0.505925	-0.554941	-0.0342764	0.354705	-0.72498	-0.138311	-1.46646	-0.128026	1.86735	0.206686	0.164132	-0.0765382	1.84439	0.588682	FLE02L07Gene004742	1	2	FLE02L07Gene010890	S606H0a	-0.167862	cluster 2 (572)	kmeans	none	none
11348	-0.705419	-0.00186716	-0.276305	-0.751049	-0.665473	-1.63387	0.177937	-0.663367	-1.32724	0.45555	0.0818629	-0.324914	1.59829	-0.0271523	0.439406	0.380613	2.63262	0.610386	FLE02L07Gene004832	1	2	FLE02L07Gene001942	S606H0a	-0.939871	cluster 2 (572)	kmeans	none	none
11349	-0.323647	0.339316	-0.470008	0.0219173	-1.06741	-1.50435	0.66498	-0.540701	-1.27045	-0.422825	-0.625907	-0.66153	0.977851	-0.568361	1.8545	0.668935	1.88097	1.04672	FLE02L07Gene000957	1	2	FLE02L07Gene001082	S606H0a	-0.286653	cluster 2 (572)	kmeans	none	none
11350	-0.386943	-0.235714	-0.613813	-0.453992	-1.6279	-1.72093	0.346426	0.108116	-0.740256	-0.102006	-0.393091	-0.508116	0.477958	0.296334	1.3713	1.04202	2.37128	0.769325	FLE02L07Gene008079	1	2	NewGene_1248	S606H0a	-0.0031836	cluster 2 (572)	kmeans	none	none
11351	-0.571275	-0.448434	-0.55804	-0.346121	-1.41728	-1.43587	0.451178	-0.564074	-0.880843	0.0986155	-0.759979	-0.379979	0.686698	0.879482	0.948345	0.44846	2.23137	1.61775	NewGene_2339	1	2	FLE02L07Gene001976	S606H0a	-0.336504	cluster 2 (572)	kmeans	none	none
11352	0.0766781	-0.0428279	-0.760399	-0.176613	-1.38923	-0.980215	0.490995	-0.549426	-1.87257	0.150706	-0.352021	-0.790759	1.18403	0.851344	0.876435	0.286074	2.2737	0.724088	FLE02L07Gene000222	1	2	FLE02L07Gene003489	S606H0a	0.386625	cluster 2 (572)	kmeans	none	none
11353	-0.411506	-0.162114	-0.486241	-0.101031	-1.06487	-1.47059	0.49601	-0.354412	-1.55772	0.530838	-0.717519	-0.773284	0.980361	0.396475	1.61349	-0.0241845	2.06387	1.04243	FLE02L07Gene004237	1	2	FLE02L07Gene003614	S606H0a	-0.318051	cluster 2 (572)	kmeans	none	none
11354	-1.42245	-1.17638	-1.0277	-0.292277	-0.874731	-0.840697	0.279253	0.361834	-0.674607	-0.0696674	-0.380374	-0.224263	0.926717	1.14619	1.84652	-0.181458	2.04691	0.557174	FLE02L07Gene010404	1	2	FLE02L07Gene009616	S606H0a	-0.724545	cluster 2 (572)	kmeans	none	none
11355	-1.62879	-0.685398	-1.04705	0.0886924	-0.325544	-1.53909	0.243628	-0.240155	-1.18433	-0.336393	0.84387	-0.314297	0.46334	1.40575	1.24783	0.512403	1.85204	0.643495	FLE02L07Gene001716	1	2	NewGene_2538	S606H0a	0.996871	cluster 2 (572)	kmeans	none	none
11356	-0.850903	-0.632473	-0.619109	0.00446605	-1.11818	-1.62531	1.10278	0.106444	-0.391388	1.5646	-1.41654	-0.738429	0.867738	0.720705	1.53592	-0.102536	1.19025	0.401974	FLE02L07Gene011122	1	2	FLE02L07Gene000401	S606H0a	0.812463	cluster 2 (572)	kmeans	none	none
11357	-0.480654	-0.0349199	-0.813933	-0.197505	-1.67063	-1.77455	1.04917	0.195622	-0.549246	1.15058	-1.34642	-0.578905	1.33744	0.755852	1.2019	0.166643	1.03766	0.551897	FLE02L07Gene009744	1	2	FLE02L07Gene007588	S606H0a	0.0807356	cluster 2 (572)	kmeans	none	none
11358	-0.772651	-1.08913	-0.712174	0.175332	-1.54363	-1.23392	0.782168	0.157712	-1.0425	0.890053	-1.21499	-0.559576	0.907462	1.02406	1.31067	0.890829	1.12443	0.905866	FLE02L07Gene011552	1	2	FLE02L07Gene009778	S606H0a	0.0371652	cluster 2 (572)	kmeans	none	none
11359	-1.01601	-0.848504	-0.398732	0.0343338	-0.977591	-1.38198	0.543868	-0.128935	-1.18382	0.767353	-0.935698	-0.984644	0.917729	1.37717	1.54372	0.276319	1.13846	1.25697	FLE02L07Gene010654	1	2	FLE02L07Gene004117	S606H0a	0.555549	cluster 2 (572)	kmeans	none	none
11360	-0.992736	-0.959692	-1.055	-0.433296	-1.08711	-1.64844	0.549391	-0.116571	-0.477609	1.26384	-0.779861	-0.198725	0.837991	0.523425	1.14689	0.38831	1.37068	1.66851	FLE02L07Gene011512	1	2	FLE02L07Gene009515	S606H0a	1.07943	cluster 2 (572)	kmeans	none	none
11361	-0.645685	-0.9343	-0.99162	-0.249535	-1.20556	-1.92535	0.85011	0.322005	-0.573883	0.327133	-0.65645	-0.570265	0.644339	1.19291	1.31738	0.348572	1.31015	1.44003	FLE02L07Gene011636	1	2	FLE02L07Gene009379	S606H0a	-0.155155	cluster 2 (572)	kmeans	none	none
11362	-0.126605	-0.204964	-0.321622	0.180669	-1.54094	-1.88028	-0.106881	-0.319042	0.0674951	1.00486	-1.28192	-1.29883	0.588697	1.32263	1.09031	0.450256	1.4407	0.935472	FLE02L07Gene004368	1	2	FLE02L07Gene006082	S606H0a	0.163699	cluster 2 (572)	kmeans	none	none
11363	-0.0851076	0.0179505	-0.514704	-0.480281	-1.78567	-1.5625	-0.138774	0.146973	-0.312832	0.838422	-1.29111	-0.853327	0.399662	0.913751	1.31791	0.289632	1.61923	1.48077	FLE02L07Gene005347	1	2	FLE02L07Gene004166	S606H0a	0.313426	cluster 2 (572)	kmeans	none	none
11364	-0.0473616	0.41461	-0.333258	-0.503586	-1.29263	-2.4094	0.315787	-0.301922	-0.57274	0.577642	-1.26803	-0.258205	0.842173	0.724465	1.16759	0.479384	1.77654	0.688945	FLE02L07Gene007521	1	2	FLE02L07Gene001805	S606H0a	0.0156042	cluster 2 (572)	kmeans	none	none
11365	-0.618295	-0.107012	0.341032	0.237414	-1.07508	-2.16743	0.0779317	-0.581698	-0.794664	0.797465	-0.659246	-1.25382	0.244441	1.09894	1.52469	0.492684	1.48909	0.953561	FLE02L07Gene005321	1	2	FLE02L07Gene009362	S606H0a	-0.348141	cluster 2 (572)	kmeans	none	none
11366	-0.784755	-0.557433	-0.241447	0.0133403	-1.30552	-1.86342	0.237331	0.134599	-0.729602	1.03314	-0.663592	-1.1108	0.485517	0.771953	1.67791	0.179184	1.58734	1.13626	FLE02L07Gene005362	1	2	FLE02L07Gene009205	S606H0a	0.387525	cluster 2 (572)	kmeans	none	none
11367	-0.804337	-0.468479	-1.08276	0.240944	-1.14261	-1.64204	0.24987	-0.0566843	-0.499172	0.0676605	-0.727834	-0.826419	0.676549	0.750653	1.61698	0.588278	2.1244	0.934992	FLE02L07Gene008138	1	2	FLE02L07Gene010622	S606H0a	0.0548622	cluster 2 (572)	kmeans	none	none
11368	-1.03198	-0.903231	-0.474866	-0.00749901	-1.27284	-1.5375	0.253002	-0.0213113	-0.655391	0.807884	-0.892163	-0.494238	0.646404	0.940733	1.59237	0.732517	2.07034	0.247773	FLE02L07Gene005593	1	2	FLE02L07Gene008615	S606H0a	-0.345664	cluster 2 (572)	kmeans	none	none
11369	-1.35294	-1.16351	-0.949653	0.234386	-0.926622	-1.31603	0.119909	-0.204421	-0.339185	0.425401	-0.398935	-0.712378	0.560639	0.969543	1.27581	0.849658	2.28822	0.640099	FLE02L07Gene000295	1	2	FLE02L07Gene007296	S606H0a	0.445421	cluster 2 (572)	kmeans	none	none
11370	-1.17996	-0.914518	-0.824017	-0.0613418	-1.25922	-1.37745	0.13016	-0.123009	-0.45774	0.51475	-0.531457	-0.446553	0.520693	0.828517	1.53163	0.530323	2.32372	0.795477	FLE02L07Gene010926	1	2	FLE02L07Gene008800	S606H0a	-1.02118	cluster 2 (572)	kmeans	none	none
11371	-1.1064	-1.17103	-1.08389	-0.249302	-0.742796	-1.26713	-0.43931	-0.00967441	-0.335824	0.31085	-0.787722	-0.420674	0.724188	1.21182	1.41743	0.707369	1.78268	1.45941	FLE02L07Gene010587	1	2	FLE02L07Gene010948	S606H0a	-0.223814	cluster 2 (572)	kmeans	none	none
11372	-1.00596	-0.843389	-0.933612	-0.414485	-0.979091	-1.4061	0.169828	-0.178928	-1.14318	0.472542	-0.482509	-0.439488	1.08105	1.12845	1.4057	1.02658	1.80807	0.734541	FLE02L07Gene007987	1	2	FLE02L07Gene006869	S606H0a	-1.1256	cluster 2 (572)	kmeans	none	none
11373	-0.350298	-0.462222	-1.3406	-0.228441	-1.09243	-1.83443	-0.336612	0.112468	-0.65366	0.837386	-0.621305	-0.622368	0.913955	0.632356	1.00822	0.956846	1.93677	1.14437	NewGene_905	1	2	FLE02L07Gene003593	S606H0a	-1.06647	cluster 2 (572)	kmeans	none	none
11374	-0.479284	-0.756907	-1.13578	-0.431452	-1.83897	-1.51931	1.00518	-0.170184	-0.12341	0.575478	-0.715441	-0.47841	0.984138	1.09366	0.326851	0.986173	1.53339	1.14428	FLE02L07Gene011506	1	2	FLE02L07Gene000373	S606H0a	-0.451017	cluster 2 (572)	kmeans	none	none
11375	-0.708577	-0.374805	-0.884112	-0.414736	-1.37178	-1.27344	0.786224	-0.185052	-0.539363	0.281373	-1.03166	-0.629911	1.11349	0.821307	1.21471	0.470628	2.38526	0.340437	FLE02L07Gene009163	1	2	FLE02L07Gene004222	S606H0a	-0.637257	cluster 2 (572)	kmeans	none	none
11376	-1.04623	-0.683073	-0.878356	-0.000575443	-1.40455	-1.67293	0.981616	-0.03752	-0.437336	1.07945	-0.805576	-0.621139	1.04275	0.969537	1.16077	0.200949	1.71192	0.440308	FLE02L07Gene009486	1	2	FLE02L07Gene007147	S606H0a	-1.41943	cluster 2 (572)	kmeans	none	none
11377	-0.819067	-0.177611	-0.69062	0.00901654	-1.36734	-1.86227	0.708226	-0.0149622	-0.53982	1.07089	-1.2304	-0.699218	1.09154	0.855669	1.41639	0.288541	1.53014	0.430891	FLE02L07Gene006969	1	2	FLE02L07Gene011615	S606H0a	-1.22013	cluster 2 (572)	kmeans	none	none
11378	-0.773848	-0.285047	-0.88616	-0.300981	-1.4579	-1.4866	0.832775	-0.0884019	-0.735973	0.787091	-1.08692	-0.641733	1.29104	0.891248	1.22296	0.391365	1.8098	0.517273	FLE02L07Gene005997	1	2	NewGene_3046	S606H0a	-0.652769	cluster 2 (572)	kmeans	none	none
11379	-0.772492	-0.252245	-0.69053	0.396213	-1.37495	-1.8677	0.227365	0.0796315	-0.0223901	0.347559	-1.08502	-0.824595	1.23135	0.816196	0.66337	-0.0191022	2.17149	0.975848	NewGene_596	1	2	FLE02L07Gene001203	S606H0a	-1.31163	cluster 2 (572)	kmeans	none	none
11380	-0.583286	-0.054969	-1.11121	-0.0428988	-1.61713	-1.80006	0.573751	0.00717609	-0.490948	1.01392	-0.973675	-0.551435	1.19101	0.637652	0.471093	0.42022	1.81206	1.09872	FLE02L07Gene000171	1	2	FLE02L07Gene002234	S606H0a	-0.402292	cluster 2 (572)	kmeans	none	none
11381	-0.0629716	-0.010003	0.193132	0.2912	0.204787	-1.36234	1.03729	-1.04065	-0.961127	0.0254628	-0.230353	-1.13262	-0.273992	-0.116527	0.655597	-0.858081	2.97663	0.66456	FLE02L07Gene007792	1	2	NewGene_2896	S606H0a	-0.997817	cluster 2 (572)	kmeans	none	none
11382	-0.959255	-0.349079	0.22462	-0.154674	1.09199	-1.84829	0.272587	-0.835513	-1.18099	1.39086	-0.954169	-0.472079	0.407906	-0.718945	0.525525	0.853267	1.94078	0.765456	FLE02L07Gene000741	1	2	FLE02L07Gene004920	S606H0a	-1.29432	cluster 2 (572)	kmeans	none	none
11383	-1.33331	-0.298042	-1.19422	-0.611084	-0.814049	-1.08832	-0.40897	0.137398	-0.989419	-0.116304	0.211997	1.83554	-0.32137	1.65681	1.00478	0.0968574	1.63376	0.59795	FLE02L07Gene005944	1	2	FLE02L07Gene001484	S606H0a	-1.26319	cluster 2 (572)	kmeans	none	none
11384	-0.806058	-0.322746	-1.09017	0.119759	-1.07794	-1.10486	-1.12563	0.67065	-0.641074	0.543726	0.0242101	1.50199	0.416562	0.382757	0.371637	-0.197507	2.70977	-0.375074	NewGene_353	1	2	FLE02L07Gene007427	S606H0a	-1.11643	cluster 2 (572)	kmeans	none	none
11385	-0.657764	0.169414	0.0855207	-0.475523	-0.882807	-1.40553	0.0547853	0.214471	-1.57712	0.819776	-1.51604	1.60799	0.527773	1.32576	1.226	0.812315	0.611623	-0.94065	NewGene_78	1	2	FLE02L07Gene000902	S606H0a	-1.22844	cluster 2 (572)	kmeans	none	none
11386	-1.01214	-2.10607	-0.361764	0.0616174	0.651426	-1.07795	1.72858	-0.720211	-0.0740421	0.814555	-0.916338	-0.642674	1.20423	0.960313	1.28304	0.447694	0.147054	-0.387314	NewGene_398	1	2	FLE02L07Gene006486	S606H0a	-0.963927	cluster 2 (572)	kmeans	none	none
11387	-0.92414	-0.797225	-0.146633	-0.311052	0.496767	-1.10087	1.59003	-0.447165	-1.26391	1.12157	-1.58656	-0.916001	1.04904	1.13845	1.37763	-0.349903	0.488103	0.581873	FLE02L07Gene009068	1	2	FLE02L07Gene002722	S606H0a	-0.979822	cluster 2 (572)	kmeans	none	none
11388	-0.724072	-1.0115	-0.862921	0.407596	0.607466	-0.821809	0.399944	-0.245829	-0.762925	0.439683	-1.61977	-0.611043	2.055	0.695929	1.7524	0.163663	0.988343	-0.85016	FLE02L07Gene009124	1	2	FLE02L07Gene005738	S606H0a	-1.09185	cluster 2 (572)	kmeans	none	none
11389	-1.09061	-0.994024	-1.83049	-0.619522	-0.452367	-0.769761	0.713589	-0.594652	-0.384877	1.18497	-0.756249	-0.121181	1.00502	0.350438	1.96562	1.12911	0.962339	0.30265	FLE02L07Gene006657	1	2	FLE02L07Gene000374	S606H0a	-1.28712	cluster 2 (572)	kmeans	none	none
11390	-1.68067	-1.38468	0.214646	0.96819	-0.595754	-1.99067	0.38676	0.970983	-0.474665	1.4443	-0.403275	-0.534674	0.394881	1.22	0.775807	-0.21712	0.900701	0.00524441	FLE02L07Gene006090	1	2	FLE02L07Gene007089	S606H0a	-0.249821	cluster 2 (572)	kmeans	none	none
11391	-1.40324	-0.836885	-0.145421	1.15497	-1.25382	-1.57243	0.814189	0.176788	0.659878	1.11108	-1.09802	-0.659012	0.337017	1.0459	1.56652	-0.498062	0.947168	-0.346621	FLE02L07Gene009108	1	2	FLE02L07Gene000335	S606H0a	-0.0233566	cluster 2 (572)	kmeans	none	none
11392	-1.81668	-1.78711	-0.865422	0.368468	-0.863974	-1.04862	0.622433	0.769936	-0.0503358	1.08287	-0.693032	-0.519497	0.4949	1.06142	1.44807	0.183452	0.988788	0.624331	FLE02L07Gene007536	1	2	FLE02L07Gene005117	S606H0a	0.419299	cluster 2 (572)	kmeans	none	none
11393	-1.19131	-1.13057	-0.524532	0.241867	-1.22694	-1.84669	0.622434	0.557886	0.121415	0.970481	-1.11524	-0.645784	0.640756	1.29651	1.11282	-0.0602242	0.958474	1.21865	FLE02L07Gene010471	1	2	FLE02L07Gene009651	S606H0a	-0.645526	cluster 2 (572)	kmeans	none	none
11394	-1.37719	-0.781847	-0.628799	0.37359	-0.879003	-1.50774	-0.477957	0.15797	-0.448006	1.1669	-0.886062	-0.661275	0.468673	1.48391	1.39643	0.83263	1.67306	0.0947323	FLE02L07Gene008694	1	2	NewGene_871	S606H0a	-0.20514	cluster 2 (572)	kmeans	none	none
11395	-1.59369	-1.34643	-0.953565	-0.136403	-0.584783	-1.44156	0.17452	-0.119686	-0.201681	1.39431	-0.711908	-0.443531	0.792095	0.992985	1.2325	0.658139	1.58111	0.707567	FLE02L07Gene009303	1	2	FLE02L07Gene003305	S606H0a	0.281271	cluster 2 (572)	kmeans	none	none
11396	-1.42005	-0.832329	-0.660089	0.500636	-1.3429	-1.40229	-0.0825275	0.0396456	-0.335586	1.56533	-0.746043	-0.326554	1.13658	0.772509	1.47247	0.0392691	1.59405	0.027865	FLE02L07Gene001779	1	2	FLE02L07Gene002947	S606H0a	-0.112079	cluster 2 (572)	kmeans	none	none
11397	-1.18783	-0.859143	-0.50056	0.257778	-1.62656	-1.89594	0.511906	0.13075	0.167191	1.21253	-0.358122	-0.539537	0.374063	1.09372	1.27949	0.11661	1.76249	0.0611559	FLE02L07Gene008441	1	2	NewGene_3553	S606H0a	0.41614	cluster 2 (572)	kmeans	none	none
11398	-1.28989	-1.24278	-0.951865	-0.0375377	-1.22382	-1.61022	0.674303	0.483191	0.0078235	0.874816	-0.706415	-0.460828	0.550604	1.05231	1.67346	0.450219	1.45805	0.298578	FLE02L07Gene006303	1	2	FLE02L07Gene001782	S606H0a	0.58011	cluster 2 (572)	kmeans	none	none
11399	-1.07471	-1.50517	-0.238385	1.06386	-0.873759	-1.39465	0.0696126	-0.469693	-0.649679	0.830949	-0.481617	-0.936166	0.939179	1.69113	1.20644	0.209929	1.39542	0.217301	FLE02L07Gene004513	1	2	FLE02L07Gene000355	S606H0a	0.696111	cluster 2 (572)	kmeans	none	none
11400	-1.26825	-1.68283	-0.511528	-1.09499	-1.28763	-0.951764	0.538239	1.12919	-0.550531	0.351283	0.62723	-0.383033	0.894694	1.25474	0.795864	1.67328	0.441559	0.0244702	FLE02L07Gene010142	1	2	FLE02L07Gene001331	S606H0a	-0.616634	cluster 2 (572)	kmeans	none	none
11401	-1.01794	-1.22853	-1.35682	-0.653093	-1.35649	-0.378905	0.519564	0.942191	-0.773835	1.07935	0.278024	-0.437355	-0.127349	1.4358	1.55764	0.138969	1.56675	-0.187969	FLE02L07Gene006508	1	2	NewGene_3588	S606H0a	-1.20426	cluster 2 (572)	kmeans	none	none
11402	-1.32133	-0.953761	-0.437025	-1.23605	-0.189858	-0.733228	0.0479295	0.916868	-0.316527	0.186564	0.173799	-0.0278523	1.61008	1.16131	0.81133	-1.0312	2.16681	-0.827853	FLE02L07Gene009559	1	2	FLE02L07Gene006375	S606H0a	-0.670623	cluster 2 (572)	kmeans	none	none
11403	0.229582	-0.120985	0.346414	-0.507294	-1.63781	-2.22198	0.00944384	0.40258	-1.24794	0.163445	-0.26685	-0.204623	0.89898	0.865568	1.48513	0.126274	1.81114	-0.131075	FLE02L07Gene006282	1	2	FLE02L07Gene000737	S606H0a	-0.318477	cluster 2 (572)	kmeans	none	none
11404	0.29107	0.984277	0.208626	-0.00194372	-1.50331	-1.62566	0.425029	-0.529308	-1.26446	0.355145	-0.723332	-0.803404	1.05763	1.04758	1.76909	-0.0294142	1.22964	-0.887252	FLE02L07Gene004570	1	2	FLE02L07Gene004305	S606H0a	-0.653952	cluster 2 (572)	kmeans	none	none
11405	-0.185604	0.26143	-0.504804	0.130392	-2.00858	-0.994886	0.097918	0.421832	-1.13781	0.17349	-0.6324	-0.818679	0.849601	1.34799	1.69296	-0.11005	1.84821	-0.431006	FLE02L07Gene000561	1	2	FLE02L07Gene005520	S606H0a	-0.0389511	cluster 2 (572)	kmeans	none	none
11406	0.0579558	0.581653	-0.318933	0.0771645	-1.80685	-1.386	0.39036	-0.293359	-1.2007	0.0280357	-0.455859	-0.910137	0.691021	1.0792	1.69166	0.159457	1.99382	-0.378494	FLE02L07Gene007191	1	2	NewGene_3292	S606H0a	-0.690407	cluster 2 (572)	kmeans	none	none
11407	-0.393892	0.456828	-0.351284	-0.141835	-1.70053	-1.29101	0.640775	0.0159918	-0.955843	0.0707583	-1.21133	-0.425235	1.7258	0.423739	2.09944	0.185936	1.1307	-0.279003	FLE02L07Gene004941	1	2	FLE02L07Gene009037	S606H0a	-0.344385	cluster 2 (572)	kmeans	none	none
11408	-0.404746	0.638856	-0.359684	-0.202743	-1.31764	-1.35	0.0769326	-0.709352	-0.551821	0.110969	-1.3781	-0.895119	1.88063	0.879643	1.45412	0.608786	1.54157	-0.0223066	FLE02L07Gene010710	1	2	FLE02L07Gene002146	S606H0a	-0.0133968	cluster 2 (572)	kmeans	none	none
11409	-0.622674	0.0350127	-0.566952	-0.279945	-1.4075	-1.25661	0.611538	-0.13272	-0.943799	0.129219	-1.3342	-0.817844	1.48254	0.700113	1.67444	0.463602	1.69389	0.571895	FLE02L07Gene000334	1	2	FLE02L07Gene002147	S606H0a	-0.713798	cluster 2 (572)	kmeans	none	none
11410	-0.416869	0.314954	-0.58731	-0.243881	-1.37589	-1.30177	0.557543	-0.344533	-0.94305	-0.165533	-1.26269	-0.780862	1.4236	0.614507	1.71704	0.394005	1.83085	0.569893	FLE02L07Gene001831	1	2	FLE02L07Gene009354	S606H0a	0.0733972	cluster 2 (572)	kmeans	none	none
11411	0.141366	0.731403	-0.515022	-0.119042	-1.82004	-1.24313	0.619924	0.379821	-1.04381	0.634116	-1.3245	-0.570406	1.82496	0.816621	1.02446	0.132427	1.18736	-0.856509	FLE02L07Gene011501	1	2	FLE02L07Gene009202	S606H0a	-0.920473	cluster 2 (572)	kmeans	none	none
11412	-0.153083	0.689592	-0.536159	0.592377	-1.55038	-1.57345	0.289276	0.0247395	-1.14625	0.529937	-1.62593	-0.291478	1.59102	0.174342	1.02164	0.560839	1.61565	-0.212682	FLE02L07Gene002583	1	2	FLE02L07Gene004119	S606H0a	-0.415819	cluster 2 (572)	kmeans	none	none
11413	-0.529445	-0.00691962	-0.157906	-0.0305095	-0.93617	-1.80464	0.0277992	-0.00705243	-1.13112	1.02992	-0.76124	-0.955832	0.599665	1.54788	1.35116	0.232291	1.9739	-0.44178	FLE02L07Gene011624	1	2	FLE02L07Gene003602	S606H0a	-0.186487	cluster 2 (572)	kmeans	none	none
11414	-0.713008	-0.818092	-0.387406	0.274416	-1.22657	-1.20663	0.643349	0.0510686	-0.824166	0.312994	-0.451565	-0.77148	0.773151	1.67779	1.73349	-0.107534	1.87536	-0.835151	FLE02L07Gene007022	1	2	FLE02L07Gene007436	S606H0a	-0.414344	cluster 2 (572)	kmeans	none	none
11415	-1.0471	-0.100458	-0.684547	0.673643	-1.203	-1.72186	0.822656	-0.105815	-0.575385	0.281262	-0.64621	-1.00886	0.336323	0.919686	1.86149	0.234561	1.88141	0.0822099	FLE02L07Gene011201	1	2	FLE02L07Gene001221	S606H0a	0.462733	cluster 2 (572)	kmeans	none	none
11416	-0.489055	-0.260553	-0.732726	0.497702	-1.02014	-1.48056	0.621796	-0.350277	-0.21187	0.310031	-1.35846	-1.41427	1.20328	1.16315	1.63472	-0.0974441	1.59549	0.389178	FLE02L07Gene002125	1	2	FLE02L07Gene001859	S606H0a	0.621518	cluster 2 (572)	kmeans	none	none
11417	-0.564281	-0.217053	-0.321127	0.05671	-1.43475	-1.40147	1.11274	0.0499308	-0.834942	0.980848	-1.10692	-0.76002	0.956852	1.18178	1.76958	-0.192373	1.37706	-0.652573	FLE02L07Gene002038	1	2	FLE02L07Gene003096	S606H0a	-0.0551618	cluster 2 (572)	kmeans	none	none
11418	-0.754176	-0.59861	-0.205605	0.129824	-1.16358	-1.42335	0.529616	0.108859	-0.689756	1.02205	-1.11089	-0.870128	0.845242	1.38064	1.93097	0.164341	1.40241	-0.697869	FLE02L07Gene003121	1	2	FLE02L07Gene007397	S606H0a	1.40322	cluster 2 (572)	kmeans	none	none
11419	-0.63382	-0.320055	-0.329428	0.394968	-1.50646	-1.54791	0.603731	-0.0467275	-0.750254	0.805107	-0.99744	-0.981309	0.945655	1.37088	1.58886	0.232193	1.58388	-0.411863	FLE02L07Gene001127	1	2	FLE02L07Gene008845	S606H0a	1.00339	cluster 2 (572)	kmeans	none	none
11420	-0.919624	-0.762132	-0.787002	0.248246	-1.33047	-1.54037	0.850916	0.140943	-0.619187	0.773581	-1.0211	-0.633809	1.04901	0.998257	1.8974	0.0986688	1.35325	0.203423	FLE02L07Gene001787	1	2	FLE02L07Gene003195	S606H0a	1.29356	cluster 2 (572)	kmeans	none	none
11421	-0.749179	-0.195304	-0.870397	-0.0950758	-1.36982	-1.44752	0.771345	0.0331129	-0.684768	0.77264	-1.02233	-0.710392	1.40258	1.2797	1.74695	0.140827	1.29767	-0.300033	FLE02L07Gene010506	1	2	FLE02L07Gene007394	S606H0a	1.52159	cluster 2 (572)	kmeans	none	none
11422	-0.224164	0.0708859	-0.681237	0.194874	-1.60021	-1.50985	0.95049	-0.0493593	-1.04893	0.714268	-1.08732	-0.962471	1.32416	1.58402	1.27535	-0.173422	1.00554	0.217361	FLE02L07Gene009797	1	2	FLE02L07Gene006240	S606H0a	0.917627	cluster 2 (572)	kmeans	none	none
11423	-0.321583	0.413607	-0.285302	0.532727	-1.6569	-1.61496	0.90821	-0.00169331	-0.875817	0.687263	-1.15465	-1.03003	1.13501	0.966276	1.49992	-0.231875	1.37884	-0.349038	FLE02L07Gene003308	1	2	FLE02L07Gene002416	S606H0a	0.595886	cluster 2 (572)	kmeans	none	none
11424	-0.352302	-0.0536322	-0.338916	-0.0608443	-1.83897	-1.47712	1.20455	0.136156	-0.737841	0.464247	-0.963123	-0.84684	1.10325	1.14317	1.38098	0.130135	1.61556	-0.508455	FLE02L07Gene005123	1	2	FLE02L07Gene009502	S606H0a	0.876833	cluster 2 (572)	kmeans	none	none
11425	-0.490139	-0.34256	-0.98805	0.432273	-1.57908	-1.45701	0.023519	0.293775	-0.806845	0.641365	-1.15884	-0.492656	1.58774	1.13748	1.26636	0.496787	1.56411	-0.128228	FLE02L07Gene001250	1	2	FLE02L07Gene001309	S606H0a	0.53541	cluster 2 (572)	kmeans	none	none
11426	-0.469326	-0.0551332	-0.893724	0.270304	-1.29693	-1.63789	0.196863	-0.00964002	-1.555	0.641449	-0.165437	-0.91465	1.22809	0.834144	1.11524	0.48954	2.01979	0.2023	FLE02L07Gene002836	1	2	FLE02L07Gene001771	S606H0a	1.06049	cluster 2 (572)	kmeans	none	none
11427	-0.622487	-0.532074	-0.835302	0.438773	-1.3358	-1.59068	0.197288	-0.211197	-1.19907	0.364893	-0.276378	-0.855041	0.941986	1.28927	1.27461	0.395991	2.00802	0.547197	FLE02L07Gene006932	1	2	FLE02L07Gene007599	S606H0a	0.899496	cluster 2 (572)	kmeans	none	none
11428	-0.0363267	0.877924	-0.999553	0.833198	-2.02282	-1.83433	1.1622	0.477447	-0.24174	0.449591	-0.823161	-0.432522	1.06842	0.912589	1.0427	-0.969235	0.606711	-0.0710888	FLE02L07Gene006072	1	2	FLE02L07Gene005225	S606H0a	0.536634	cluster 2 (572)	kmeans	none	none
11429	-0.239983	0.473489	-0.598026	-0.320818	-1.62035	-1.61337	1.65327	0.172898	-0.243811	1.14971	-0.710321	-0.770347	1.25773	1.45124	0.930099	-0.67709	0.457784	-0.75209	FLE02L07Gene011585	1	2	FLE02L07Gene009887	S606H0a	0.285346	cluster 2 (572)	kmeans	none	none
11430	-0.388129	-0.328987	-1.04472	0.11579	-1.88258	-1.3312	1.68469	1.08574	0.101357	0.897826	-0.736138	-0.433176	0.770015	0.927739	1.44605	-0.727105	0.500817	-0.657986	FLE02L07Gene002536	1	2	FLE02L07Gene008743	S606H0a	-1.0692	cluster 2 (572)	kmeans	none	none
11431	-0.176766	-0.474359	-0.744925	0.708833	-2.00705	-1.26311	1.32945	0.911973	-0.190595	0.652438	-0.413108	-0.558869	1.04678	1.52183	0.734266	-1.12866	0.82983	-0.777962	FLE02L07Gene005704	1	2	FLE02L07Gene004150	S606H0a	-0.846104	cluster 2 (572)	kmeans	none	none
11432	-1.09321	0.0111972	-0.290695	0.176022	-1.78232	-1.69231	0.4915	1.139	0.217031	0.571853	-1.3698	-0.309258	1.36548	0.145845	1.07609	0.0665879	1.61321	-0.336224	FLE02L07Gene011121	1	2	FLE02L07Gene010134	S606H0a	-0.625446	cluster 2 (572)	kmeans	none	none
11433	-0.213509	-0.461772	-1.32032	0.999471	-1.08416	-0.941452	1.37225	0.608379	-1.46188	-0.0453455	-0.632368	-1.2333	0.760306	0.588682	1.66509	-0.410147	1.15045	0.659626	FLE02L07Gene002775	1	2	FLE02L07Gene001886	S606H0a	-1.12814	cluster 2 (572)	kmeans	none	none
11434	-0.364469	-0.16283	-0.779316	0.84337	-1.53905	-1.39223	0.810442	0.418249	-1.39552	0.140601	-0.585122	-0.773987	0.555357	0.515282	2.02009	-0.192122	1.65248	0.228774	FLE02L07Gene011301	1	2	FLE02L07Gene009972	S606H0a	-0.885793	cluster 2 (572)	kmeans	none	none
11435	-0.374961	-0.409806	-1.39756	0.042636	-1.54458	-1.11321	1.44089	0.0979191	-0.877832	0.401309	-0.557863	-0.485495	1.19758	0.762696	1.5852	-0.333111	1.69988	-0.133697	FLE02L07Gene008928	1	2	FLE02L07Gene003532	S606H0a	-0.516968	cluster 2 (572)	kmeans	none	none
11436	-0.12667	-0.0201164	-1.0694	-0.132031	-1.6041	-1.44272	1.20972	-0.0371801	-0.526031	0.546103	-0.868698	-1.05071	0.702961	0.599775	1.73135	-0.435823	1.40997	1.11361	FLE02L07Gene008030	1	2	FLE02L07Gene010669	S606H0a	-1.12237	cluster 2 (572)	kmeans	none	none
11437	-0.0345665	0.39555	-0.453802	0.644429	-1.22887	-1.60312	0.544824	0.0105404	-1.40745	0.936599	-1.20963	-1.21227	0.739622	1.05233	1.70543	0.0169327	1.21546	-0.112009	FLE02L07Gene004090	1	2	FLE02L07Gene007426	S606H0a	-0.213575	cluster 2 (572)	kmeans	none	none
11438	-0.234409	0.533473	-0.550759	0.0367034	-1.14987	-1.17428	1.31931	0.554521	-2.13486	0.51922	-0.510263	-1.27219	0.695742	0.858177	1.59718	0.0270128	1.04942	-0.164127	FLE02L07Gene003117	1	2	FLE02L07Gene003601	S606H0a	-2.04381	cluster 2 (572)	kmeans	none	none
11439	-0.191699	0.442573	-1.35539	0.222389	-0.690548	-0.801391	1.66094	-0.738145	-0.940784	-0.144574	-0.579449	-1.77621	1.34624	0.731759	0.818185	-0.253319	1.59913	0.65029	FLE02L07Gene009431	1	2	FLE02L07Gene007933	S606H0a	-0.648558	cluster 2 (572)	kmeans	none	none
11440	-0.583521	-0.0556804	-0.400821	-0.295425	-1.14472	-1.45452	1.0089	-0.650752	-1.13126	0.1633	-1.30459	-0.832938	1.14476	0.704216	1.16774	0.916491	1.21473	1.53408	FLE02L07Gene006564	1	2	FLE02L07Gene009100	S606H0a	-0.555841	cluster 2 (572)	kmeans	none	none
11441	-0.435429	-0.262206	-0.610393	-0.854205	-1.34201	-1.5523	0.901434	-0.606933	-0.717431	0.420392	-0.779175	-0.843008	1.19292	1.00748	0.625968	0.739313	1.62368	1.4919	FLE02L07Gene005996	1	2	FLE02L07Gene001938	S606H0a	-1.15585	cluster 2 (572)	kmeans	none	none
11442	-0.473097	-0.0614134	-0.718849	-0.736114	-1.38266	-1.49989	0.661971	0.0700868	-0.998067	0.288153	-0.867392	-1.00357	1.35008	1.24728	0.996912	0.641102	1.68913	0.79633	FLE02L07Gene007926	1	2	FLE02L07Gene004235	S606H0a	-0.867599	cluster 2 (572)	kmeans	none	none
11443	-0.922665	-0.0201041	-1.03386	-0.826674	-0.902973	-1.42027	1.18518	-0.359745	-0.892495	-0.227182	-0.204763	-0.849217	1.07877	1.08462	1.26332	0.057371	1.55307	1.43762	FLE02L07Gene002013	1	2	FLE02L07Gene004879	S606H0a	-1.22081	cluster 2 (572)	kmeans	none	none
11444	-0.25926	0.08075	-0.387612	-0.473832	-1.89867	-1.15338	1.77948	0.912408	-0.525725	-0.561091	-0.104198	-1.60375	0.211302	1.35736	0.823269	-0.126272	0.937687	0.991529	FLE02L07Gene006727	1	2	FLE02L07Gene000643	S606H0a	-1.41035	cluster 2 (572)	kmeans	none	none
11445	-0.41332	0.488391	-1.3192	-0.630495	-1.28858	-1.31184	2.05325	0.386799	-1.20672	-0.242286	0.206256	-0.859274	0.839192	1.12227	0.920078	-0.038599	1.26396	0.0301147	FLE02L07Gene009242	1	2	FLE02L07Gene010408	S606H0a	-1.3135	cluster 2 (572)	kmeans	none	none
11446	0.182958	0.75245	-1.10963	-0.590555	-1.58182	-0.843863	2.43863	-0.271283	-0.116906	-0.855792	-1.03395	-0.796559	0.698034	0.451025	0.780188	0.176764	1.26362	0.456695	FLE02L07Gene007002	1	2	FLE02L07Gene002708	S606H0a	-1.11388	cluster 2 (572)	kmeans	none	none
11447	0.0785881	1.05878	-0.540454	-0.193859	-1.71714	-1.30553	1.29032	0.427429	-0.744485	-0.502573	-1.40657	-0.796561	0.880684	0.35175	0.882147	0.375684	1.94848	-0.0866864	FLE02L07Gene002774	1	2	FLE02L07Gene006465	S606H0a	-1.18413	cluster 2 (572)	kmeans	none	none
11448	-0.262702	0.669616	-0.882144	0.231477	-1.5861	-1.0563	1.5728	-0.0257743	-0.795671	-0.337088	-1.30281	-1.21268	1.11216	1.18729	1.32327	-0.0666225	1.03505	0.396227	FLE02L07Gene009747	1	2	FLE02L07Gene007679	S606H0a	-1.66481	cluster 2 (572)	kmeans	none	none
11449	-0.0256393	0.638983	-0.402418	-0.388895	-1.44897	-1.58087	2.10105	-0.161728	-1.00046	-0.10441	-1.06762	-0.985717	1.06276	0.464368	0.860074	0.0682052	1.18925	0.782028	FLE02L07Gene004473	1	2	FLE02L07Gene002982	S606H0a	-1.92342	cluster 2 (572)	kmeans	none	none
11450	-0.264486	0.705403	-1.0186	-0.696777	-1.33077	-0.651799	1.54383	0.292515	-0.711839	-0.347977	-1.53927	-0.970725	0.725783	0.252147	0.659271	0.138839	1.38976	1.82469	FLE02L07Gene008557	1	2	FLE02L07Gene009451	S606H0a	-0.965749	cluster 2 (572)	kmeans	none	none
11451	0.199213	0.830844	-0.158617	-0.264796	-2.32579	0.126949	0.942358	0.187396	-0.335809	0.0809976	-1.49054	-1.16141	1.19436	0.918915	-0.219192	0.357858	1.79659	-0.679331	FLE02L07Gene008023	1	2	NewGene_731	S606H0a	-1.53359	cluster 2 (572)	kmeans	none	none
11452	-0.21427	-0.0713761	0.427999	-1.46263	-1.18583	0.14898	1.5971	-1.48563	0.393605	0.252714	-1.32983	-1.17048	1.08172	1.03516	0.203744	-0.0562952	1.66349	0.171811	FLE02L07Gene011517	1	2	FLE02L07Gene011886	S606H0a	0.792325	cluster 2 (572)	kmeans	none	none
11453	-1.74515	-1.60639	-1.51498	1.17046	-0.0521814	-0.260092	1.00971	0.566069	-0.712537	-0.516859	0.766577	-0.0994474	1.67642	1.25021	0.627475	-0.293896	-0.26939	0.00399517	FLE02L07Gene004016	1	2	FLE02L07Gene004575	S606H0a	0.00547232	cluster 2 (572)	kmeans	none	none
11454	-1.58408	-1.82768	-1.20555	1.41134	-0.239219	0.144726	-0.306002	1.4782	-1.09535	0.698381	1.07831	-0.617875	0.688548	0.640461	0.523046	-0.519772	0.824401	-0.0918842	FLE02L07Gene008126	1	2	FLE02L07Gene008173	S606H0a	-0.730768	cluster 2 (572)	kmeans	none	none
11455	-1.40126	-1.6692	-0.377036	1.54898	-0.567675	0.0128619	-0.441532	-0.233365	-1.47462	-0.147506	1.57554	-0.00746684	0.908185	1.25533	1.16167	-0.627679	0.555952	-0.0711843	FLE02L07Gene011208	1	2	FLE02L07Gene006597	S606H0a	-0.579955	cluster 2 (572)	kmeans	none	none
11456	-1.88649	-1.42424	-0.453411	2.13002	-0.148723	-0.257605	0.450485	0.958172	-0.63759	0.722955	-0.0576476	-0.710486	-0.675212	1.67807	0.297526	-0.496327	0.633625	-0.123117	FLE02L07Gene007754	1	2	NewGene_2663	S606H0a	-0.20708	cluster 2 (572)	kmeans	none	none
11457	-1.66223	-0.788352	-0.524862	1.63777	-0.72471	-1.31443	0.36861	1.0518	-0.177842	-0.742077	1.48595	-0.851896	-0.419086	0.771761	0.20564	-0.383729	1.55735	0.510333	FLE02L07Gene005503	1	2	FLE02L07Gene001854	S606H0a	-0.293646	cluster 2 (572)	kmeans	none	none
11458	-0.689045	-0.846053	-1.70007	0.931723	-0.38258	-0.0484927	1.87011	-0.155212	-0.00914409	0.135897	0.22307	-0.657586	0.890663	0.753124	1.75893	-0.950281	0.409574	-1.53463	FLE02L07Gene006615	1	2	NewGene_3463	S606H0a	-0.823681	cluster 2 (572)	kmeans	none	none
11459	-1.61726	-1.38407	-0.368377	1.32842	-0.713745	0.0291501	1.58216	-0.301905	-0.984117	0.173025	-0.439145	0.151448	0.28908	1.10489	1.30837	-0.171409	1.27241	-1.25894	FLE02L07Gene002867	1	2	FLE02L07Gene010860	S606H0a	0.108816	cluster 2 (572)	kmeans	none	none
11460	-1.29473	-1.29473	-1.29473	2.12258	-0.366289	0.0116141	0.590841	0.137194	0.213891	0.251082	-0.58747	-0.959803	0.42278	-0.62184	2.00206	0.163947	0.907924	-0.404315	NewGene_667	1	2	FLE02L07Gene000372	S606H0a	-0.402919	cluster 2 (572)	kmeans	none	none
11461	-1.62352	-1.62352	-1.62352	1.76505	0.311325	-0.0951242	0.315468	-0.308744	-0.360011	-0.390839	-0.251589	-0.523284	0.320362	0.13593	1.00031	0.406306	1.78774	0.757655	NewGene_2862	1	2	FLE02L07Gene005917	S606H0a	-1.26944	cluster 2 (572)	kmeans	none	none
11462	-1.41333	-0.488434	-1.48574	0.675049	-1.71297	-0.765694	1.68365	0.494396	1.4589	-0.420379	0.24133	1.45738	0.030502	0.208941	-0.500995	0.664486	0.302966	-0.430058	FLE02L07Gene002839	1	2	FLE02L07Gene006799	S606H0a	-1.24084	cluster 2 (572)	kmeans	none	none
11463	-1.95985	-0.518633	-0.724566	2.10462	-1.34916	-0.802905	-0.309976	0.694246	0.955105	-0.8662	0.202364	1.01946	1.25516	-0.428616	0.313522	0.320794	0.351497	-0.256864	NewGene_845	1	2	FLE02L07Gene008906	S606H0a	-0.288341	cluster 2 (572)	kmeans	none	none
11464	-2.11412	0.910776	-0.809848	1.44751	-0.394643	-0.232211	0.491329	0.237337	1.00174	-1.69057	0.299495	-0.857552	0.439935	0.343562	-0.0871133	1.68865	-0.760106	0.0858352	NewGene_3141	1	2	FLE02L07Gene010015	S606H0a	-1.48143	cluster 2 (572)	kmeans	none	none
11465	-0.309732	-0.874752	-1.17156	-1.05412	-0.363087	-0.733277	-0.488812	0.0135554	0.983439	1.50987	-0.728414	-0.271649	2.79207	-0.413861	0.0659381	0.293077	0.902846	-0.151532	NewGene_38	1	2	FLE02L07Gene006263	S606H0a	-1.18384	cluster 2 (572)	kmeans	none	none
11466	-0.374993	-0.920729	-0.55642	-0.419575	0.129651	-0.402828	-1.34657	-0.943551	-0.716171	0.310251	1.37145	-0.774428	2.56457	-0.809423	0.568004	0.421664	0.855383	1.04372	FLE02L07Gene010244	1	2	FLE02L07Gene007299	S606H0a	-1.25249	cluster 2 (572)	kmeans	none	none
11467	-1.16192	-1.1544	-1.3498	0.862286	1.12569	-1.77175	-0.1419	1.72012	0.708026	-0.559385	0.959737	-1.21182	0.41315	0.820641	-0.138023	0.140469	0.428054	0.310822	NewGene_598	1	2	FLE02L07Gene005998	S606H0a	-1.22754	cluster 2 (572)	kmeans	none	none
11468	-1.54005	-1.36711	-1.05872	1.15075	-0.19037	0.149903	0.962351	1.68575	-0.117799	0.654214	0.687871	-1.09587	1.31675	-0.68303	-0.692334	-0.86812	0.96791	0.0379006	FLE02L07Gene001513	1	2	FLE02L07Gene000580	S606H0a	-1.0589	cluster 2 (572)	kmeans	none	none
11469	-1.51164	-1.58825	-0.245671	1.69045	-1.58329	-0.19266	-0.121436	-0.331063	0.311059	0.904694	1.25484	-1.14653	1.13709	-0.020405	0.983462	-0.181939	-0.0682359	0.709534	FLE02L07Gene007206	1	2	NewGene_1608	S606H0a	-0.9619	cluster 2 (572)	kmeans	none	none
11470	-1.18967	-1.08146	0.380426	1.54694	-1.81717	-1.22	0.892108	0.316922	0.34243	1.16961	0.0811493	-1.20448	0.790762	0.11386	0.00572819	-0.383564	-0.286494	1.54288	FLE02L07Gene010419	1	2	FLE02L07Gene007960	S606H0a	-0.698234	cluster 2 (572)	kmeans	none	none
11471	-1.59064	-1.9245	-1.14618	0.61806	-1.09041	-1.26036	0.33364	1.07705	0.92486	0.842853	0.0131309	0.219317	0.168087	1.24141	0.503421	-0.363998	0.256874	1.17739	NewGene_1043	1	2	FLE02L07Gene002598	S606H0a	-1.00789	cluster 2 (572)	kmeans	none	none
11472	-1.25555	-2.21659	-1.43408	0.767402	-0.548375	-0.815306	1.02529	1.43408	0.159767	0.995089	0.427657	-0.155176	0.179774	0.835565	0.295336	-0.820933	0.0922712	1.03378	FLE02L07Gene000847	1	2	NewGene_1493	S606H0a	0.434943	cluster 2 (572)	kmeans	none	none
11473	-1.20906	-1.72315	-1.34946	-0.491312	-1.50615	-0.819093	0.922957	1.87009	0.457108	0.426407	0.614788	-0.0627539	0.544442	0.99762	0.618654	-0.263186	0.147539	0.824567	FLE02L07Gene004292	1	2	NewGene_2623	S606H0a	-0.304315	cluster 2 (572)	kmeans	none	none
11474	-0.661941	-1.03112	-1.34761	0.283592	-1.8333	-1.77068	0.952725	1.40033	-0.0184348	0.39296	0.111308	-0.026644	-0.0813109	0.238682	0.518103	0.162065	1.48909	1.22218	FLE02L07Gene011830	1	2	FLE02L07Gene006173	S606H0a	-0.212592	cluster 2 (572)	kmeans	none	none
11475	-1.18467	-0.216841	-0.617891	1.37414	-1.99484	-1.76767	0.46758	1.30046	-0.396256	0.334389	0.181753	0.0163276	-0.50022	0.495663	0.858217	-0.517873	1.32192	0.8458	FLE02L07Gene007209	1	2	FLE02L07Gene007292	S606H0a	-0.478629	cluster 2 (572)	kmeans	none	none
11476	-1.72984	-1.84451	-0.973883	0.8634	-0.989963	-0.597578	0.00471934	0.738608	-0.212895	1.12593	0.117056	-0.179814	0.223078	1.61217	-0.416888	0.532214	0.13249	1.59571	FLE02L07Gene005151	1	2	FLE02L07Gene003704	S606H0a	-0.776521	cluster 2 (572)	kmeans	none	none
11477	-1.98062	-1.29168	-0.218727	0.922098	-0.0853653	-1.85359	-0.693136	0.55461	0.34765	1.42326	0.0430331	-0.566975	0.100886	0.36716	0.160322	0.403133	0.60391	1.76402	FLE02L07Gene005753	1	2	FLE02L07Gene006449	S606H0a	-1.32982	cluster 2 (572)	kmeans	none	none
11478	-2.2878	-1.57315	-1.00374	0.702501	0.0335683	-0.708728	-0.297996	0.305659	0.38247	0.993628	0.0305434	-1.01119	-0.0305709	1.43565	0.839074	0.214996	0.683671	1.29143	FLE02L07Gene008751	1	2	FLE02L07Gene000798	S606H0a	-1.2958	cluster 2 (572)	kmeans	none	none
11479	-0.918073	-0.832918	-1.06928	0.913554	-1.70657	-1.70784	-0.447348	0.398076	1.18069	0.423963	0.0978473	-0.427102	-0.275086	1.40116	0.0341282	0.395846	1.50618	1.03277	FLE02L07Gene005962	1	2	NewGene_144	S606H0a	-0.75913	cluster 2 (572)	kmeans	none	none
11480	-0.874318	-1.07045	-0.473075	1.08737	-1.08719	-1.7363	-0.731352	0.743002	1.10452	1.51752	-0.758803	-0.0346859	-0.409076	0.639062	-0.475424	0.0140006	0.912672	1.63252	FLE02L07Gene000149	1	2	NewGene_1456	S606H0a	-1.07972	cluster 2 (572)	kmeans	none	none
11481	0.131598	0.350016	-0.172684	1.2365	-0.260828	-0.437989	-1.29583	1.29742	-1.48548	1.45281	0.583493	-0.832153	-0.494103	1.86028	0.553066	-0.431032	-0.925778	-1.1293	FLE02L07Gene007090	1	2	FLE02L07Gene002718	S606H0a	-0.965699	cluster 2 (572)	kmeans	none	none
11482	0.459574	-0.019341	-0.307683	-0.0186011	0.52551	-0.176168	0.244375	2.16959	-0.865374	1.76465	-0.0426341	-0.974195	-0.577584	0.951368	0.559639	-0.582573	-1.35967	-1.75089	FLE02L07Gene010951	1	2	FLE02L07Gene003421	S606H0a	-0.321688	cluster 2 (572)	kmeans	none	none
11483	-0.920774	-0.420097	1.62587	0.37578	-0.101805	-0.874912	0.718208	-0.347741	0.249805	2.15232	-1.07322	-1.33631	0.417017	1.26715	0.656488	-0.724586	-0.94854	-0.714654	FLE02L07Gene002877	1	2	FLE02L07Gene010468	S606H0a	0.274415	cluster 2 (572)	kmeans	none	none
11484	-0.00200096	-0.136581	1.33335	-0.232617	-0.186624	-2.04005	0.585439	0.437392	-1.36326	1.9391	0.0485476	-1.03902	0.878242	0.915235	0.27336	-0.0641122	-1.42288	0.0764774	FLE02L07Gene000548	1	2	FLE02L07Gene003745	S606H0a	-0.067123	cluster 2 (572)	kmeans	none	none
11485	-1.68386	-0.45708	1.35467	1.01815	-0.846792	-1.12	0.586329	1.52078	-0.601916	0.503185	0.223378	-1.39151	0.260761	1.49397	0.680985	-0.212396	-0.949606	-0.379053	NewGene_1705	1	2	FLE02L07Gene000536	S606H0a	-1.13026	cluster 2 (572)	kmeans	none	none
11486	-1.25404	-0.28644	0.86741	0.195398	-1.08189	-1.66436	0.719977	0.713076	-0.133346	1.1407	-1.20919	-1.32725	1.06865	1.10528	1.60614	-0.289532	-0.123273	-0.0473273	FLE02L07Gene003496	1	2	FLE02L07Gene003696	S606H0a	-0.424889	cluster 2 (572)	kmeans	none	none
11487	-0.75521	0.127915	0.664583	0.795927	-0.585717	-2.13375	0.358629	1.13639	-0.0042685	1.57451	-0.637964	-1.13925	0.248503	1.31995	1.14775	-0.489639	-0.53915	-1.08922	FLE02L07Gene007881	1	2	FLE02L07Gene005726	S606H0a	-0.584814	cluster 2 (572)	kmeans	none	none
11488	-0.441591	0.652026	0.678684	1.95252	-0.252146	-0.394967	0.683708	1.33019	0.0763664	-0.154114	-0.792232	-2.0784	-0.358613	0.435568	1.06318	-1.70211	-0.144063	-0.554005	FLE02L07Gene006437	1	2	NewGene_2388	S606H0a	-0.103908	cluster 2 (572)	kmeans	none	none
11489	-0.184756	0.18884	1.33182	0.924161	-0.373934	-0.682683	0.980149	2.02985	-0.641231	-0.0053105	-0.270726	-0.821707	-0.380073	0.62945	1.23789	-1.48833	-1.00352	-1.4699	FLE02L07Gene002824	1	2	FLE02L07Gene008769	S606H0a	-0.619416	cluster 2 (572)	kmeans	none	none
11490	0.474044	0.619602	0.53207	1.87416	-0.619638	0.384751	-0.0846315	0.591306	-0.669991	-0.944125	0.0125907	-1.35941	0.33619	1.13146	1.22939	-2.16691	-0.7691	-0.571762	FLE02L07Gene004375	1	2	NewGene_1299	S606H0a	-1.41831	cluster 2 (572)	kmeans	none	none
11491	0.355336	0.296023	1.18483	1.37827	-0.184979	-1.03078	-0.158162	-0.555292	-0.802813	1.21101	-0.366219	-1.01235	-0.0300234	1.59864	1.16747	-0.740126	-0.248435	-2.0624	FLE02L07Gene003043	1	2	FLE02L07Gene007917	S606H0a	-1.0264	cluster 2 (572)	kmeans	none	none
11492	0.754045	0.65382	0.736264	1.00911	-1.97542	-1.78011	0.491391	0.0607109	-0.797003	1.28316	-0.377298	-0.992206	0.824905	0.941399	0.503288	-0.826	0.481998	-0.992061	FLE02L07Gene001980	1	2	FLE02L07Gene004661	S606H0a	-1.50243	cluster 2 (572)	kmeans	none	none
11493	0.530299	1.29678	-0.152199	1.21735	-1.62723	-1.7029	0.319885	0.206394	-0.894698	0.513814	-0.556556	-1.1262	0.888039	0.965524	1.14983	-0.365918	0.617753	-1.27996	FLE02L07Gene003511	1	2	FLE02L07Gene010674	S606H0a	-1.3357	cluster 2 (572)	kmeans	none	none
11494	0.964177	0.36936	0.474363	1.60933	-1.04607	-1.92699	-0.402207	0.409467	-1.46749	0.770905	0.335395	-0.784701	1.29755	0.827187	0.620141	-1.00064	-0.207758	-0.842008	FLE02L07Gene005805	1	2	FLE02L07Gene001175	S606H0a	-0.0652099	cluster 2 (572)	kmeans	none	none
11495	0.493265	0.463227	0.791372	1.41708	-1.76005	-1.78169	-0.26675	1.45277	-1.04308	-0.0981332	0.551294	-0.550149	0.265169	0.85859	0.965994	-0.868102	0.209791	-1.1006	FLE02L07Gene002447	1	2	FLE02L07Gene002787	S606H0a	-0.36846	cluster 2 (572)	kmeans	none	none
11496	0.147477	0.424939	0.465872	-0.0516501	0.0996801	-0.335745	0.905148	0.233714	-2.10212	-1.33719	-0.0755678	-1.15864	1.54092	1.25389	1.44526	-0.87089	0.435875	-1.02096	FLE02L07Gene002870	1	2	FLE02L07Gene007330	S606H0a	-0.00987064	cluster 2 (572)	kmeans	none	none
11497	1.30223	0.253709	0.999231	0.953667	-1.19546	-1.48865	0.946348	0.160911	-1.87278	-0.912436	0.091231	-0.292212	0.863417	0.998778	0.824701	-1.09165	0.263539	-0.804576	FLE02L07Gene011073	1	2	FLE02L07Gene007804	S606H0a	-0.146911	cluster 2 (572)	kmeans	none	none
11498	1.01211	0.399508	0.589381	0.670583	-0.511471	-0.954799	1.09094	0.273978	-1.84926	-0.0276352	-0.390713	-0.93803	0.782643	-0.363765	1.92058	-1.16635	0.777347	-1.31504	FLE02L07Gene009194	1	2	FLE02L07Gene010952	S606H0a	-0.550473	cluster 2 (572)	kmeans	none	none
11499	-0.155124	1.30774	0.454453	-0.692619	-0.479827	-1.66594	1.43883	0.926056	-0.917919	0.0932442	-0.801863	-0.677822	1.14555	0.915383	1.45494	-0.573933	-0.372014	-1.39913	FLE02L07Gene007616	1	2	FLE02L07Gene003405	S606H0a	0.237344	cluster 2 (572)	kmeans	none	none
11500	0.126318	1.48326	0.318129	0.788391	-1.32819	-0.995378	1.29721	-0.24352	-0.504574	-0.738431	-0.401655	-1.68379	1.16093	0.135633	1.79749	-1.05258	0.0788253	-0.238067	FLE02L07Gene005513	1	2	FLE02L07Gene004211	S606H0a	0.704835	cluster 2 (572)	kmeans	none	none
11501	1.0448	1.9356	0.560057	0.258879	-0.776674	-1.00043	1.51457	-0.554822	-1.04907	-0.692002	-1.06113	-1.30112	0.721683	0.544097	1.08672	-1.05556	0.0695631	-0.245164	FLE02L07Gene009358	1	2	FLE02L07Gene007604	S606H0a	-0.406639	cluster 2 (572)	kmeans	none	none
11502	-0.331095	1.08445	0.341326	0.413668	-1.06906	-0.98988	1.12008	-0.19885	-1.34854	-0.0251631	-0.955024	-1.3155	2.17029	0.769667	0.873216	-1.12497	0.140907	0.444478	FLE02L07Gene011706	1	2	FLE02L07Gene008446	S606H0a	-0.90479	cluster 2 (572)	kmeans	none	none
11503	0.169224	1.34094	0.294077	1.64754	-0.773648	-1.23527	1.23802	0.254565	-1.03803	0.042723	-0.981368	-1.11291	1.33431	0.0870296	1.2125	-0.980795	-0.863514	-0.635401	FLE02L07Gene007934	1	2	FLE02L07Gene007936	S606H0a	-0.959286	cluster 2 (572)	kmeans	none	none
11504	0.253231	0.0944431	-0.46657	0.328218	-1.75019	0.0393382	1.9115	0.444099	-0.740899	-0.105741	-0.748843	-0.928403	1.70937	0.875548	0.826059	-1.28541	0.65979	-1.11555	FLE02L07Gene001233	1	2	FLE02L07Gene001875	S606H0a	-1.07204	cluster 2 (572)	kmeans	none	none
11505	-0.289016	0.161218	-0.131844	0.815098	-1.699	-0.401793	2.39517	0.830793	-0.663733	-0.687296	-0.716496	-0.74776	0.388055	0.364037	1.24445	-0.756179	1.02859	-1.13429	FLE02L07Gene008635	1	2	FLE02L07Gene009775	S606H0a	-0.937401	cluster 2 (572)	kmeans	none	none
11506	0.359418	0.643398	0.696888	0.507391	-1.78367	-1.49233	1.59444	1.40415	-0.763122	-0.572511	-0.915771	-0.352975	0.761215	0.901213	0.0194983	-0.681761	0.839326	-1.16479	FLE02L07Gene001470	1	2	FLE02L07Gene007210	S606H0a	-0.158997	cluster 2 (572)	kmeans	none	none
11507	-0.183856	0.177297	0.379836	1.60254	-1.78858	-1.44753	1.67688	1.08479	-0.484002	-0.473107	0.25065	-0.508966	0.33443	0.60705	0.966534	-0.91779	0.0995119	-1.3757	FLE02L07Gene002596	1	2	FLE02L07Gene000169	S606H0a	-0.187803	cluster 2 (572)	kmeans	none	none
11508	-0.075523	0.798848	0.683658	1.73275	-0.866893	-1.47899	1.25584	0.115259	-0.00882678	0.823169	-1.44564	-1.61344	0.337337	0.680559	0.779835	-1.16719	0.103532	-0.654291	FLE02L07Gene000990	1	2	FLE02L07Gene000245	S606H0a	-1.01664	cluster 2 (572)	kmeans	none	none
11509	-0.062323	0.818962	1.08772	1.22151	-0.716634	-1.47681	0.890613	0.613363	0.0874323	1.07439	-0.656658	-1.24685	0.305226	0.842276	0.832026	-1.50441	-0.482777	-1.62705	FLE02L07Gene009493	1	2	FLE02L07Gene005581	S606H0a	-0.805051	cluster 2 (572)	kmeans	none	none
11510	-0.480843	0.0456069	1.24025	1.25216	-0.520527	-1.7138	0.905432	0.709776	0.448305	1.32956	-1.06083	-1.41158	-0.327573	1.05663	0.59669	-1.22971	0.126986	-0.966536	FLE02L07Gene004821	1	2	FLE02L07Gene011038	S606H0a	-0.347434	cluster 2 (572)	kmeans	none	none
11511	-0.872509	-0.506549	1.25017	1.71145	-1.66422	-1.39493	1.34126	0.830446	0.076069	0.795395	-0.584079	-0.834907	0.86236	0.250871	0.575799	-0.799687	-0.134973	-0.901965	NewGene_1272	1	2	FLE02L07Gene000358	S606H0a	-1.22937	cluster 2 (572)	kmeans	none	none
11512	-0.854368	-0.703469	0.571402	1.66848	-0.543238	-1.1653	1.23918	0.325192	-0.122942	0.685691	-0.11374	-1.40959	0.662911	1.59273	0.831494	-1.28952	-0.13533	-1.23958	FLE02L07Gene007118	1	2	FLE02L07Gene008773	S606H0a	-0.755651	cluster 2 (572)	kmeans	none	none
11513	0.761245	0.467118	0.886581	0.339255	-1.15851	-1.36875	0.957094	0.844829	-0.248867	0.465116	-0.524787	-1.08778	-0.0590157	1.51522	1.20467	-1.21366	0.0877528	-1.86751	FLE02L07Gene005006	1	2	FLE02L07Gene010756	S606H0a	-0.919027	cluster 2 (572)	kmeans	none	none
11514	0.309694	0.774704	1.1438	0.436516	-1.17711	-1.77969	0.845842	-0.103645	-0.302522	1.23172	-1.57065	-1.24915	0.609399	0.80821	1.23108	-0.635524	0.338996	-0.911665	FLE02L07Gene002252	1	2	FLE02L07Gene002383	S606H0a	-0.692154	cluster 2 (572)	kmeans	none	none
11515	-0.558032	0.143001	1.02648	0.555752	-1.14173	-1.981	0.838848	0.190422	0.058737	1.31255	-1.10225	-1.35159	0.419933	1.25636	1.00849	-0.691886	0.820095	-0.804194	FLE02L07Gene001483	1	2	FLE02L07Gene009335	S606H0a	-0.591066	cluster 2 (572)	kmeans	none	none
11516	-0.211017	0.409678	0.168677	0.971663	-1.36239	-1.63343	1.21584	0.219118	-0.0371639	1.38714	-1.3732	-0.871266	0.570008	1.3295	0.808503	-0.657373	0.42155	-1.35583	FLE02L07Gene004945	1	2	FLE02L07Gene004863	S606H0a	-1.0915	cluster 2 (572)	kmeans	none	none
11517	-0.108518	0.356127	0.308353	0.408478	-1.49958	-1.84506	0.887538	0.163392	-0.472097	1.17466	-1.15625	-1.03607	1.04492	1.1778	1.34608	-0.533919	0.763734	-0.979597	FLE02L07Gene001896	1	2	FLE02L07Gene004497	S606H0a	-0.570207	cluster 2 (572)	kmeans	none	none
11518	-0.314072	0.816481	0.813838	0.325342	-1.36618	-0.87549	1.90748	0.100853	-0.673446	0.42257	-0.986128	-1.41266	0.856973	1.12954	0.711183	-0.773491	0.716282	-1.39908	NewGene_347	1	2	FLE02L07Gene002342	S606H0a	-0.626764	cluster 2 (572)	kmeans	none	none
11519	0.154055	0.0422914	-0.148196	1.32722	-1.29442	-1.56937	0.119316	0.435718	-0.576657	0.914949	-1.02159	-0.635863	0.901045	1.71888	1.00684	-0.903482	0.887924	-1.35867	FLE02L07Gene000168	1	2	FLE02L07Gene005990	S606H0a	-0.527347	cluster 2 (572)	kmeans	none	none
11520	0.124393	0.730458	0.387832	1.35849	-1.171	-1.6449	0.0759056	0.730913	0.337821	0.592204	-1.03875	-0.40372	0.0848615	0.77816	1.21567	-1.68979	1.0058	-1.47435	FLE02L07Gene006634	1	2	FLE02L07Gene003461	S606H0a	-1.08645	cluster 2 (572)	kmeans	none	none
11521	-0.380512	0.500094	0.2576	1.03767	-1.85703	-1.76753	1.39998	0.931966	0.193745	1.27839	-1.01798	-0.641031	0.185326	0.342268	1.1275	-0.786085	0.135183	-0.939567	FLE02L07Gene002101	1	2	FLE02L07Gene000783	S606H0a	-0.758627	cluster 2 (572)	kmeans	none	none
11522	-0.481347	0.233406	0.277642	0.674994	-1.38803	-1.65319	1.64325	0.790513	-0.0675104	1.28091	-1.16084	-0.653798	0.550391	0.347611	1.47419	-1.15174	0.187583	-0.904056	FLE02L07Gene000595	1	2	FLE02L07Gene007677	S606H0a	-0.676017	cluster 2 (572)	kmeans	none	none
11523	-0.635489	0.478332	-0.194008	1.18795	-1.60642	-1.3521	1.84345	0.0752112	0.214138	0.131611	-1.29837	-0.824409	0.212398	0.403085	1.71532	-0.833783	0.839623	-0.35654	FLE02L07Gene007791	1	2	FLE02L07Gene006795	S606H0a	-0.339337	cluster 2 (572)	kmeans	none	none
11524	0.049273	0.317311	0.541957	1.29638	-1.34945	-2.12687	0.800797	0.765117	-0.261778	1.10241	-1.00801	-1.46233	0.257736	0.947717	1.0705	-0.884951	-0.121943	0.0661334	FLE02L07Gene003404	1	2	FLE02L07Gene007309	S606H0a	-0.480288	cluster 2 (572)	kmeans	none	none
11525	-0.0709051	0.959726	-0.156474	1.31866	-1.30849	-2.40711	0.633056	0.68201	0.250403	1.25737	-1.40644	-0.859309	-0.237338	0.724498	0.836061	-0.502974	0.186741	0.100511	FLE02L07Gene009771	1	2	FLE02L07Gene001243	S606H0a	0.00517073	cluster 2 (572)	kmeans	none	none
11526	0.722457	0.396457	0.512374	0.154831	-0.749129	-0.901463	1.38456	-0.311285	-1.23649	-0.372882	0.253917	0.69867	2.06675	0.114358	0.553874	-0.544071	-2.31406	-0.428863	FLE02L07Gene002377	1	2	FLE02L07Gene004817	S606H0a	-1.1108	cluster 2 (572)	kmeans	none	none
11527	0.941724	1.06287	-1.31421	0.754795	0.212036	-0.132066	0.480144	0.140941	-1.44232	-0.639424	-0.244127	-0.499687	2.27399	1.00011	0.30161	-0.859045	-1.51858	-0.518756	FLE02L07Gene001083	1	2	FLE02L07Gene006244	S606H0a	0.453414	cluster 2 (572)	kmeans	none	none
11528	1.43149	0.140471	-1.44172	-0.128686	0.483357	-1.19916	1.54397	-0.397932	-1.82813	0.916854	0.267246	-0.139582	0.0149638	0.604591	1.01295	0.797297	-0.754292	-1.32369	FLE02L07Gene001255	1	2	FLE02L07Gene001804	S606H0a	-0.75916	cluster 2 (572)	kmeans	none	none
11529	1.45825	0.489463	-0.111693	0.669095	-2.09685	-0.155632	1.33538	1.36283	-1.21993	-1.13854	0.36452	-1.02113	0.64492	0.576219	-0.807351	-0.739147	-0.0603515	0.449935	FLE02L07Gene005904	1	2	FLE02L07Gene011338	S606H0a	-0.377935	cluster 2 (572)	kmeans	none	none
11530	1.63611	0.0145832	-0.405607	1.0509	-0.73948	0.40406	0.449039	0.105913	-0.821261	-2.01312	-0.0492688	-0.838998	1.52696	0.754511	-0.721779	-0.609818	-1.06946	1.32671	FLE02L07Gene006587	1	2	NewGene_971	S606H0a	-0.979578	cluster 2 (572)	kmeans	none	none
11531	1.25778	0.475327	-0.333998	1.03945	-2.44603	-0.65456	-0.350601	0.201907	-0.0611539	-1.30288	1.3522	-0.89624	0.508144	1.57606	0.252857	-0.528499	-0.0797255	-0.0100405	FLE02L07Gene005526	1	2	FLE02L07Gene010073	S606H0a	-0.487807	cluster 2 (572)	kmeans	none	none
11532	0.921483	0.269898	-0.132358	0.308453	-1.69424	-0.924285	1.00123	0.448798	-2.70126	-0.193645	0.327627	-0.179047	1.2977	0.615041	0.764778	-0.525241	-0.332514	0.727584	FLE02L07Gene004825	1	2	FLE02L07Gene001584	S606H0a	-1.16083	cluster 2 (572)	kmeans	none	none
11533	2.55938	-0.699246	-0.372708	-0.126949	-1.52859	-0.535048	0.417675	0.345154	-1.39032	-0.798303	1.58148	0.436563	0.5529	0.384563	0.531964	-0.42283	-0.838028	-0.097656	FLE02L07Gene005468	1	2	FLE02L07Gene000995	S606H0a	-1.31862	cluster 2 (572)	kmeans	none	none
11534	0.583525	0.725163	-0.965849	-1.13712	-0.787651	0.778745	2.17306	1.41741	-1.04271	-0.55038	-0.309968	-1.66311	0.54377	0.569348	0.144718	-0.901632	-0.0665173	0.489214	FLE02L07Gene000999	1	2	NewGene_1374	S606H0a	-1.53201	cluster 2 (572)	kmeans	none	none
11535	1.14211	1.96573	-0.52057	-0.214074	-0.756558	-0.56276	2.64441	-0.162614	-0.537549	-0.774158	-0.464791	-0.867405	0.138046	-0.19878	0.750212	-0.959775	-0.227463	-0.394009	FLE02L07Gene008564	1	2	FLE02L07Gene008649	S606H0a	-0.983069	cluster 2 (572)	kmeans	none	none
11536	0.972942	1.63052	-0.735715	-0.187829	-1.53862	-1.31317	1.61415	0.623685	-0.445467	0.484163	-1.01509	-1.20394	1.21955	0.919066	-0.268237	-0.595816	-0.23424	0.0740497	FLE02L07Gene000437	1	2	NewGene_2372	S606H0a	-1.1842	cluster 2 (572)	kmeans	none	none
11537	0.0535009	0.466882	-1.20303	0.107009	-1.82345	-0.7964	1.43542	-0.220975	-0.875962	-0.617388	-0.603069	-0.847585	0.968611	0.854654	1.60523	0.0498962	1.6526	-0.205946	FLE02L07Gene011406	1	2	FLE02L07Gene000037	S606H0a	-0.0910787	cluster 2 (572)	kmeans	none	none
11538	-0.194599	0.146629	-0.960596	0.609175	-1.66584	-1.41385	1.13601	0.145246	-0.839393	-1.03165	0.0142257	-0.561318	1.11335	0.886584	1.48743	-0.120837	1.73012	-0.480688	FLE02L07Gene001641	1	2	FLE02L07Gene004542	S606H0a	-0.670347	cluster 2 (572)	kmeans	none	none
11539	0.345047	0.123542	-1.1599	0.55036	-2.06983	-0.883214	2.00121	0.679885	-1.03444	-0.237291	-0.215458	-0.601776	1.00918	0.939142	1.02644	-0.399424	0.682597	-0.756067	FLE02L07Gene011470	1	2	FLE02L07Gene010074	S606H0a	-0.617822	cluster 2 (572)	kmeans	none	none
11540	-0.106889	0.321698	-0.730626	0.601897	-1.86955	-1.28949	1.52373	0.483911	-0.918893	-0.0355154	-1.20533	-0.353105	1.22687	1.12407	1.21033	-0.288769	1.01544	-0.709782	FLE02L07Gene009162	1	2	FLE02L07Gene004257	S606H0a	-0.232496	cluster 2 (572)	kmeans	none	none
11541	0.616002	0.983045	-0.837187	0.916869	-1.85572	-0.244637	1.19749	-0.0383148	-0.892921	-0.715152	-0.153039	-0.906281	1.10377	1.43969	0.45938	-0.349285	0.889983	-1.61369	FLE02L07Gene004250	1	2	FLE02L07Gene000292	S606H0a	-0.0103404	cluster 2 (572)	kmeans	none	none
11542	0.567986	-0.103138	-1.5315	0.531871	-1.39156	-0.299449	0.903221	-0.64676	-1.28071	-0.19655	0.27958	-1.15622	1.38834	0.773126	0.904275	0.326491	1.84416	-0.913168	FLE02L07Gene009332	1	2	FLE02L07Gene002759	S606H0a	-1.38811	cluster 2 (572)	kmeans	none	none
11543	0.157815	0.434358	-0.752337	1.29574	-1.64754	-0.903385	1.45545	0.0568964	-1.5462	-0.876896	0.343639	-0.232644	0.413116	-0.501271	1.38723	-1.0449	1.29406	0.666872	FLE02L07Gene007486	1	2	FLE02L07Gene002627	S606H0a	-1.0077	cluster 2 (572)	kmeans	none	none
11544	0.322528	0.207639	-0.668038	0.580603	-1.09635	-1.25409	1.53836	-0.277111	-2.1502	0.825314	0.332368	-0.828465	1.0945	-0.205367	1.07273	-0.830789	1.29112	0.0452499	FLE02L07Gene002005	1	2	FLE02L07Gene005270	S606H0a	-0.695	cluster 2 (572)	kmeans	none	none
11545	-0.0770239	0.211771	-0.752798	1.82769	-1.79207	0.10539	1.90177	0.349537	-1.91434	0.0965608	0.402046	0.216476	0.0883408	-0.749741	0.26531	-0.658111	0.950146	-0.47096	FLE02L07Gene008442	1	2	FLE02L07Gene000020	S606H0a	-0.859248	cluster 2 (572)	kmeans	none	none
11546	0.521414	0.097946	-0.605174	0.700161	-0.651672	-0.386069	0.894327	1.67738	-1.65195	0.2627	0.338587	-1.83681	-0.324045	0.329246	-0.0238223	-1.42334	1.74165	0.33948	FLE02L07Gene002319	1	2	FLE02L07Gene003942	S606H0a	-0.741576	cluster 2 (572)	kmeans	none	none
11547	-0.365827	-0.614102	-0.722931	-1.42799	-0.491219	-0.631153	0.45913	-0.893642	0.395299	0.379702	-0.99396	-0.113334	2.1032	2.35401	-0.0848479	0.790825	-0.5013	0.358136	FLE02L07Gene006136	1	2	FLE02L07Gene006681	S606H0a	-0.753266	cluster 2 (572)	kmeans	none	none
11548	-0.797023	0.395529	-0.946918	-1.49788	-1.55945	-0.530587	1.99459	0.132115	1.25906	0.0997673	-0.812805	-0.549026	1.45464	0.52259	-0.633692	0.879444	0.116499	0.473143	FLE02L07Gene005191	1	2	FLE02L07Gene008645	S606H0a	-0.486423	cluster 2 (572)	kmeans	none	none
11549	-0.88541	-0.483132	-0.993981	-0.1974	-1.08863	-0.313847	1.28611	-1.10409	-0.364113	-0.437936	-0.414246	-1.08737	2.42986	0.477858	0.691229	0.77698	0.380938	1.32719	FLE02L07Gene009978	1	2	FLE02L07Gene011720	S606H0a	-0.754792	cluster 2 (572)	kmeans	none	none
11550	0.190449	-0.0830282	-0.85035	-0.543816	-1.11782	-0.0533304	1.12494	-0.863935	0.014265	-0.410369	-0.857918	-1.62064	1.93653	0.580891	-0.289158	-0.054344	0.828196	2.06944	FLE02L07Gene002200	1	2	NewGene_3328	S606H0a	-0.351777	cluster 2 (572)	kmeans	none	none
11551	-1.2215	-0.720257	-1.04791	-0.568418	-0.315622	-0.288604	1.38568	-0.862308	-0.0432334	0.546944	-1.32623	-0.576735	1.8525	0.972568	-0.300964	0.136197	0.476605	1.90129	NewGene_1032	1	2	FLE02L07Gene010407	S606H0a	-1.37301	cluster 2 (572)	kmeans	none	none
11552	0.102638	-0.448483	-0.0972689	-0.668702	0.131574	-1.79965	1.68895	-0.547155	0.112359	1.25647	-0.791463	0.0505801	2.39653	-0.278505	-0.919578	-0.426977	-0.523335	0.762016	FLE02L07Gene009989	1	2	FLE02L07Gene005817	S606H0a	-0.379443	cluster 2 (572)	kmeans	none	none
11553	-0.0424988	-0.551444	-0.481333	-0.684089	-0.52972	-0.867146	0.963799	-0.590369	-1.33075	-0.104885	-0.0285293	0.289569	2.80992	0.315058	-0.603693	-0.877572	1.07979	1.2339	FLE02L07Gene010965	1	2	FLE02L07Gene009071	S606H0a	-0.891376	cluster 2 (572)	kmeans	none	none
11554	-1.08522	0.39167	-1.1396	0.487098	1.33375	1.17748	0.597502	-0.992245	-1.32399	0.393554	-1.88407	-0.891118	1.31577	0.374047	1.0663	-0.0559273	0.527075	-0.292063	FLE02L07Gene002871	1	2	FLE02L07Gene003422	S606H0a	-1.47009	cluster 2 (572)	kmeans	none	none
11555	-0.562172	-0.400857	-1.42441	0.344304	0.213574	0.233002	1.55563	-0.491092	0.654615	-0.127228	-1.43321	0.905037	2.26131	0.74844	0.224065	-1.02524	-0.595269	-1.08051	FLE02L07Gene010593	1	2	FLE02L07Gene005748	S606H0a	-1.47193	cluster 2 (572)	kmeans	none	none
11556	-0.168242	0.421471	-0.755545	0.141306	-0.338439	-0.627828	1.41572	-0.562375	-0.0278919	-0.186611	-1.84624	0.723387	2.57604	1.10297	-0.0159717	-0.648695	-0.149146	-1.05391	FLE02L07Gene010594	1	2	NewGene_2765	S606H0a	-1.26369	cluster 2 (572)	kmeans	none	none
11557	-1.16976	-0.786563	0.544695	-0.0660374	-0.68478	1.869	0.360703	0.58338	-0.309152	1.75839	-1.2787	-0.154051	1.97953	-0.662481	-0.741066	-0.500884	-0.362931	-0.379297	FLE02L07Gene008276	1	2	FLE02L07Gene005535	S606H0a	-0.932692	cluster 2 (572)	kmeans	none	none
11558	-0.258205	0.663364	-0.157503	1.87535	-0.182767	-0.408842	0.975631	-1.36192	0.97208	0.0826224	-1.4712	-2.07739	0.106945	0.775376	0.82034	-0.13409	0.659785	-0.879575	FLE02L07Gene000321	1	2	FLE02L07Gene006450	S606H0a	-0.934921	cluster 2 (572)	kmeans	none	none
11559	-0.683302	0.935322	-0.483959	0.616455	-0.133454	1.11728	1.12475	-0.565803	0.804634	0.350211	-1.47048	-1.41867	0.855475	0.316327	1.52213	-1.43142	-1.43158	-0.0239144	FLE02L07Gene002695	1	2	FLE02L07Gene010050	S606H0a	-1.17369	cluster 2 (572)	kmeans	none	none
11560	-0.0794064	0.21595	0.234019	1.17705	0.736187	0.0653219	1.18146	0.267941	-0.949056	-0.663503	-0.963319	-2.37513	1.2716	1.08041	-0.22798	0.552748	-1.56193	0.0376449	FLE02L07Gene003420	1	2	FLE02L07Gene002464	S606H0a	-1.42867	cluster 2 (572)	kmeans	none	none
11561	0.308041	-1.54832	0.197658	1.307	0.256421	-0.742153	1.29233	0.662292	-1.22752	0.429384	-0.395544	-1.64138	1.1378	1.38181	0.795265	-0.631722	-0.729019	-0.852342	FLE02L07Gene008370	1	2	FLE02L07Gene002442	S606H0a	-1.12386	cluster 2 (572)	kmeans	none	none
11562	-0.294954	0.351964	-0.597767	0.336079	-0.730585	1.70259	0.757677	0.784339	-1.14334	-0.915511	0.497791	-1.50772	1.5878	0.834261	0.776109	-0.876364	0.00068942	-1.56306	FLE02L07Gene011333	1	2	FLE02L07Gene005825	S606H0a	-1.11378	cluster 2 (572)	kmeans	none	none
11563	-0.176103	1.10389	-1.01992	1.7713	0.131595	0.886351	0.419571	-0.483087	-2.00067	-0.593776	0.399339	-0.717482	1.34327	0.775127	0.113339	-0.361275	0.0748442	-1.66633	FLE02L07Gene001624	1	2	FLE02L07Gene009894	S606H0a	-0.889117	cluster 2 (572)	kmeans	none	none
11564	-1.43036	0.74444	-0.586866	1.89242	-2.26474	0.295628	0.812547	0.0696972	-0.722273	-0.231506	0.485228	-0.130278	0.963521	1.27499	0.265278	-0.242753	-0.168705	-1.02627	FLE02L07Gene011616	1	2	FLE02L07Gene006391	S606H0a	-0.726805	cluster 2 (572)	kmeans	none	none
11565	-0.201692	0.3931	-0.625669	1.05292	-1.64392	-1.10698	1.50691	1.14603	-0.571982	-0.281982	-0.372716	-1.07205	0.35685	2.35343	-0.11524	-0.620644	-0.0143463	-0.182015	NewGene_1279	1	2	FLE02L07Gene011930	S606H0a	-0.748721	cluster 2 (572)	kmeans	none	none
11566	-0.391007	0.51854	-0.7776	1.96059	-1.44355	-0.867505	1.28089	0.522564	-0.904704	-0.380667	-0.62402	-0.724731	1.36671	1.58702	0.346729	-0.764761	-0.636625	-0.0678657	FLE02L07Gene001094	1	2	FLE02L07Gene005967	S606H0a	-0.811974	cluster 2 (572)	kmeans	none	none
11567	-0.680658	-0.706389	-0.416318	2.38712	-1.75731	-0.705608	-0.388181	0.0796034	-0.806391	0.435099	0.386775	-0.19444	0.22657	1.88281	0.682448	-0.121265	0.645905	-0.949775	FLE02L07Gene009259	1	2	FLE02L07Gene002740	S606H0a	-1.46044	cluster 2 (572)	kmeans	none	none
11568	-0.270094	-1.23576	-0.845411	2.29347	-1.74061	-1.09714	0.107064	-0.309315	0.187735	0.38068	0.0569166	0.194334	0.701625	1.8868	-0.579628	-0.451981	0.434039	0.287271	FLE02L07Gene009460	1	2	FLE02L07Gene001834	S606H0a	-0.680898	cluster 2 (572)	kmeans	none	none
11569	-1.15646	-0.0445223	-0.238464	1.83646	-0.934524	-1.36618	0.162635	-0.131281	-1.00848	-0.219295	-1.11392	0.00448767	2.14866	0.503784	1.3821	-0.0130279	0.508206	-0.320176	FLE02L07Gene002725	1	2	FLE02L07Gene010229	S606H0a	-0.52082	cluster 2 (572)	kmeans	none	none
11570	-0.458691	0.722586	-0.274778	1.7242	-1.29702	-1.23934	0.55857	-0.311309	-1.0861	-0.298375	-1.27426	-0.856033	1.42484	0.699626	1.77745	-0.315297	0.427253	0.076693	FLE02L07Gene009433	1	2	FLE02L07Gene007845	S606H0a	-0.683804	cluster 2 (572)	kmeans	none	none
11571	-0.571506	0.311684	-0.496943	2.19097	-1.05251	-1.07774	0.0920547	-0.291861	-0.994362	-0.364526	-1.13685	-0.773089	1.37288	0.305227	1.96238	0.186881	0.510369	-0.173049	FLE02L07Gene000078	1	2	FLE02L07Gene004588	S606H0a	-0.305364	cluster 2 (572)	kmeans	none	none
11572	-0.373382	0.518173	-0.486278	2.7125	-1.11414	-0.924157	0.249881	-0.31969	-0.99022	-0.557827	-1.12452	-0.806075	1.00186	0.322157	1.51499	0.180679	0.294679	-0.0986432	FLE02L07Gene006613	1	2	FLE02L07Gene000984	S606H0a	-0.449949	cluster 2 (572)	kmeans	none	none
11573	-0.451936	0.692465	-0.818056	1.73192	-0.70861	-1.03258	1.42765	0.0851144	-1.17081	-0.467969	-1.10262	-1.00709	1.63589	0.221862	1.51168	-0.359587	0.0744528	-0.261783	FLE02L07Gene009872	1	2	FLE02L07Gene011127	S606H0a	-1.34118	cluster 2 (572)	kmeans	none	none
11574	-0.629041	-0.0113587	-0.518798	2.87374	-1.10946	-0.806319	0.791161	-0.129629	-0.787969	-0.0301583	-0.553801	-0.435119	1.09278	0.885713	0.651949	-0.938205	0.565987	-0.91147	FLE02L07Gene009976	1	2	FLE02L07Gene007335	S606H0a	-1.41059	cluster 2 (572)	kmeans	none	none
11575	-0.526356	0.360365	0.507553	2.97652	-0.409316	-1.29621	0.396349	0.65445	-0.520185	-0.415296	-1.10548	-0.773604	0.882907	0.0742601	0.936671	-0.764664	-0.324986	-0.652977	FLE02L07Gene006724	1	2	FLE02L07Gene011292	S606H0a	-1.60371	cluster 2 (572)	kmeans	none	none
11576	0.385639	-0.642512	-1.18618	1.74313	-0.97314	-1.93043	0.318288	0.241799	-0.475091	-0.128223	1.33745	-0.679837	1.28277	-0.390561	1.14702	0.211417	-0.989237	0.727691	FLE02L07Gene005521	1	2	FLE02L07Gene002920	S606H0a	-1.50169	cluster 2 (572)	kmeans	none	none
11577	-0.55912	-0.122806	-1.74647	2.09403	-0.691652	-0.68076	1.21854	0.281918	-1.70678	0.159311	0.501405	0.128558	0.383887	-0.223974	1.7046	-0.0379201	-0.645537	-0.0572309	FLE02L07Gene004468	1	2	FLE02L07Gene006663	S606H0a	-0.884532	cluster 2 (572)	kmeans	none	none
11578	-0.07675	0.808088	0.910018	1.78781	-1.30213	-1.40245	-0.204873	-0.0592722	-1.1729	-0.308297	-1.00231	-0.866532	0.989198	0.904041	1.37381	-0.191183	0.813935	-1.00019	FLE02L07Gene003040	1	2	FLE02L07Gene005671	S606H0a	-1.67561	cluster 2 (572)	kmeans	none	none
11579	0.11488	1.66093	-0.114115	1.79661	-1.36776	-0.931777	0.186545	-0.324334	-1.07478	-0.195557	-1.494	-0.98211	1.2623	0.265568	1.41864	-0.174192	0.048846	-0.0957034	FLE02L07Gene009770	1	2	FLE02L07Gene001973	S606H0a	-1.05523	cluster 2 (572)	kmeans	none	none
11580	-0.0727045	1.37358	0.631029	2.12844	-1.28811	-1.1993	-0.439044	-0.0224632	-1.19108	-0.00912444	-1.52839	-0.881924	0.756845	0.529532	1.21515	0.103579	0.0179962	-0.124027	FLE02L07Gene000322	1	2	FLE02L07Gene007508	S606H0a	-0.791911	cluster 2 (572)	kmeans	none	none
11581	-0.249598	0.772012	0.206711	2.58464	-1.37929	-1.02051	-0.104504	-0.226387	-1.20889	-0.124726	-1.60688	-0.609981	0.930773	0.279876	1.0206	0.290867	0.147132	0.298156	FLE02L07Gene005927	1	2	FLE02L07Gene009075	S606H0a	-0.399644	cluster 2 (572)	kmeans	none	none
11582	-0.184899	0.842598	-0.4378	2.8398	-1.39071	-0.93958	0.409521	0.0483426	-1.02255	0.0165138	-1.39276	-0.857077	0.879422	0.385934	0.589802	0.0274718	0.0466436	0.139329	FLE02L07Gene010285	1	2	FLE02L07Gene008875	S606H0a	-0.718597	cluster 2 (572)	kmeans	none	none
11583	-0.554702	0.352965	-0.00680711	2.43412	-1.27266	-1.31044	-0.581857	-0.109989	-0.888478	0.211119	-1.43263	-0.423116	1.49116	0.451238	1.15386	0.347938	0.0524033	0.0858816	FLE02L07Gene004135	1	2	NewGene_563	S606H0a	-0.688756	cluster 2 (572)	kmeans	none	none
11584	-0.181919	0.665751	0.819942	2.06961	-1.41715	-1.02545	-0.918661	0.862149	-0.910727	1.33643	-1.25215	-1.09398	0.912602	0.25606	0.488789	-0.464967	-0.370347	0.224019	FLE02L07Gene003631	1	2	FLE02L07Gene006514	S606H0a	-1.13247	cluster 2 (572)	kmeans	none	none
11585	-0.405386	0.422221	-0.128746	1.59278	-1.10627	-0.66174	0.154961	-0.769631	-1.21391	0.0461102	-1.87916	-0.865326	1.20881	0.0124791	1.0849	0.698107	0.0966208	1.71318	FLE02L07Gene007458	1	2	FLE02L07Gene008879	S606H0a	-0.199032	cluster 2 (572)	kmeans	none	none
11586	-0.40352	0.143289	-1.09103	1.55277	-2.12271	-0.888526	0.371417	-0.452236	-0.645069	0.339274	-0.895305	-0.892259	1.37958	1.49784	0.28352	0.706715	0.335835	0.780423	FLE02L07Gene011694	1	2	FLE02L07Gene010235	S606H0a	-0.689834	cluster 2 (572)	kmeans	none	none
11587	-0.932576	0.189127	-0.273749	1.82505	-1.29757	-1.70201	0.00744247	0.0764023	-1.1318	0.110555	-0.759218	-0.818926	1.47495	1.27035	0.318459	0.484826	-0.0391737	1.19786	FLE02L07Gene003204	1	2	FLE02L07Gene009826	S606H0a	-1.64733	cluster 2 (572)	kmeans	none	none
11588	0.148779	0.810654	-0.157094	1.23547	-1.42446	-1.1224	1.18074	0.42372	-1.68809	0.429596	0.449973	0.460619	0.429621	-0.202631	-2.14553	0.0354508	-0.1334	1.26897	FLE02L07Gene010382	1	2	FLE02L07Gene002942	S606H0a	-0.505993	cluster 2 (572)	kmeans	none	none
11589	-0.659793	-0.73003	0.272622	2.80617	-1.3998	-0.761937	1.10894	0.903016	0.253604	-0.0137666	0.859259	-0.957214	-0.389575	0.147217	-0.958364	0.383799	-0.720137	-0.144006	FLE02L07Gene011132	1	2	FLE02L07Gene004620	S606H0a	1.64102	cluster 2 (572)	kmeans	none	none
11590	-0.221308	1.54526	0.195791	2.2239	-1.79326	-0.547548	0.948073	0.78951	0.0936065	0.0548252	-0.0941879	-0.497579	-1.17313	0.195989	-1.31563	-0.118011	-0.875521	0.589226	FLE02L07Gene009798	1	2	FLE02L07Gene003735	S606H0a	0.411002	cluster 2 (572)	kmeans	none	none
11591	0.272042	0.574023	-0.237811	2.3521	-0.475905	1.16957	1.499	-1.12121	-0.769648	-0.146944	0.461872	-1.33702	-1.0032	-0.698592	-0.903216	-0.641058	0.686009	0.319989	FLE02L07Gene001021	1	2	FLE02L07Gene000102	S606H0a	0.380142	cluster 2 (572)	kmeans	none	none
11592	0.950518	0.0579287	-0.608897	1.81421	0.417878	0.493818	0.703585	-0.273356	-1.16706	-0.577385	0.0452226	-1.78303	-0.161693	-1.18375	-0.364152	-0.737291	2.09389	0.279562	NewGene_416	1	2	FLE02L07Gene006907	S606H0a	-0.0761791	cluster 2 (572)	kmeans	none	none
11593	-0.392284	0.346455	-0.589097	2.80138	0.649464	-1.02109	0.872217	0.274796	0.284848	-1.10475	-1.4853	-0.626057	-0.36737	-1.18277	0.168031	0.34856	0.262365	0.760595	FLE02L07Gene003514	1	2	FLE02L07Gene007466	S606H0a	0.433327	cluster 2 (572)	kmeans	none	none
11594	1.29308	0.819445	0.0294698	0.627697	-0.555949	-0.240718	1.74389	0.914004	0.28233	-0.581133	-1.64932	-1.14547	-1.69219	-0.932269	-0.223957	-0.0798336	0.0584022	1.33252	FLE02L07Gene011285	1	2	FLE02L07Gene009496	S606H0a	-0.170666	cluster 2 (572)	kmeans	none	none
11595	-0.0923295	0.349463	-0.517507	2.16485	-0.186456	-1.10934	1.20676	0.38069	-0.222074	0.612157	0.104803	-1.39857	0.412588	0.0745929	-0.632436	-1.73534	-0.909507	1.49765	NewGene_2288	1	2	FLE02L07Gene009471	S606H0a	-0.694956	cluster 2 (572)	kmeans	none	none
11596	-0.806329	0.148822	0.108819	1.21199	-0.981429	-1.71946	0.621313	0.225898	0.731263	1.23897	-0.80096	-1.22858	-0.171977	0.676403	-0.37011	-0.499957	-0.622493	2.23782	FLE02L07Gene006410	1	2	FLE02L07Gene005599	S606H0a	-0.806538	cluster 2 (572)	kmeans	none	none
11597	-0.942715	1.50779	0.0970968	1.29961	-0.993578	-1.64103	0.645058	0.0645348	0.988989	0.873094	-0.913361	-1.74487	-0.138989	1.15268	-0.225717	-0.716474	-0.0241394	0.712021	FLE02L07Gene000859	1	2	FLE02L07Gene006443	S606H0a	0.079693	cluster 2 (572)	kmeans	none	none
11598	-0.56989	0.0726161	-0.658115	-0.240871	-1.12306	-0.988	2.10374	1.0588	-0.27211	0.638668	-0.653965	-0.245985	-0.28945	-0.541875	2.38475	-0.755575	-0.586719	0.667032	FLE02L07Gene011387	1	2	FLE02L07Gene005891	S606H0a	-0.572033	cluster 2 (572)	kmeans	none	none
11599	0.0349034	-0.0830468	-0.562927	0.797953	-1.8946	-2.42463	0.713482	1.41347	-0.600908	0.744002	0.539443	-0.066524	0.0754536	0.636588	1.0923	-0.737894	-0.409579	0.732526	FLE02L07Gene004834	1	2	FLE02L07Gene004324	S606H0a	-1.08983	cluster 2 (572)	kmeans	none	none
11600	0.284831	1.08742	-0.326469	0.148582	-1.84979	-2.09007	0.853201	1.6398	-1.15488	0.759227	0.00433197	-0.270219	0.00667837	0.599601	1.22631	-0.658543	-0.338096	0.0780848	FLE02L07Gene009773	1	2	FLE02L07Gene009316	S606H0a	0.299252	cluster 2 (572)	kmeans	none	none
11601	-0.901705	-0.42207	0.575144	0.167233	-0.981986	-1.41345	1.75224	1.06975	-0.545264	0.549278	-0.806436	-1.39611	0.503417	1.29052	0.0659972	-0.221468	-0.87683	1.59173	FLE02L07Gene002823	1	2	FLE02L07Gene010755	S606H0a	0.438526	cluster 2 (572)	kmeans	none	none
11602	-0.198753	-0.183736	-0.697506	0.0145999	-1.76679	-1.60969	2.13418	1.40211	-0.606561	0.891862	-0.509063	-0.463709	0.677445	1.16408	-0.315229	-0.384144	-0.225426	0.676327	FLE02L07Gene007760	1	2	FLE02L07Gene002888	S606H0a	0.923104	cluster 2 (572)	kmeans	none	none
11603	0.606858	-0.17624	-0.284892	-0.415222	-1.1715	-0.369368	2.84001	0.886006	0.051874	-0.306992	-0.581759	-0.499768	0.263416	1.11108	-0.827531	-0.930313	-1.1999	1.00425	FLE02L07Gene011376	1	2	NewGene_1615	S606H0a	0.103413	cluster 2 (572)	kmeans	none	none
11604	-0.394517	-0.558508	-1.54378	0.937272	-0.838843	-1.07053	0.737327	0.88368	0.0433143	-0.209321	-0.821799	1.18166	0.636923	-1.08987	0.111636	-0.331171	-0.170353	2.49689	FLE02L07Gene004706	1	2	FLE02L07Gene010405	S606H0a	-0.189857	cluster 2 (572)	kmeans	none	none
11605	-1.0771	-1.00235	-1.6699	0.486577	-1.48658	-1.05331	0.0771049	0.966302	-0.213001	0.0889127	0.624437	0.48412	1.26255	0.140939	-0.540158	-0.0777629	0.997727	1.99149	FLE02L07Gene009831	1	2	FLE02L07Gene008137	S606H0a	-0.825042	cluster 2 (572)	kmeans	none	none
11606	-0.574208	0.897731	-0.891841	0.0881099	-1.49019	-1.07209	0.471258	0.334071	0.273579	-0.240587	-1.39869	0.114229	-0.144932	0.362375	-0.536808	0.0328751	0.968851	2.80627	FLE02L07Gene011707	1	2	FLE02L07Gene009366	S606H0a	-1.00241	cluster 2 (572)	kmeans	none	none
11607	-0.479461	0.118077	-0.803597	1.17675	-2.1601	-0.994631	0.585862	0.544008	0.738419	-0.457455	0.258262	-0.648698	0.15742	0.312671	-1.11698	-0.0645944	0.468653	2.3654	FLE02L07Gene011981	1	2	FLE02L07Gene003036	S606H0a	-1.13475	cluster 2 (572)	kmeans	none	none
11608	-1.29135	-0.0817681	-1.74576	1.36189	-0.364853	-0.781152	1.94617	1.03593	1.76529	-0.707209	-0.219755	-0.326837	-0.417906	-0.254509	-0.403487	-0.41144	0.255769	0.64097	FLE02L07Gene005005	1	2	FLE02L07Gene001975	S606H0a	0.492438	cluster 2 (572)	kmeans	none	none
11609	-0.611805	-0.0491054	-0.875001	1.17473	-1.34423	-0.769168	1.60187	2.41112	0.806418	-0.790589	-0.281578	-0.174562	0.0969329	0.110429	-0.936329	-0.850694	-0.296151	0.777723	FLE02L07Gene000520	1	2	FLE02L07Gene007198	S606H0a	-0.140132	cluster 2 (572)	kmeans	none	none
11610	-0.690476	-0.68669	-0.897269	1.22362	-2.09483	-0.689962	0.94974	1.64629	0.936043	-0.353122	-0.10028	0.0570528	0.265344	0.262863	-1.136	-0.632872	0.448175	1.49237	FLE02L07Gene001759	1	2	FLE02L07Gene011246	S606H0a	-0.655724	cluster 2 (572)	kmeans	none	none
11611	-1.28939	-0.314876	-0.601397	1.22818	-0.0270822	0.0210156	0.303602	0.660779	-0.34797	-0.514273	0.883921	-1.41808	1.31095	0.167472	0.692162	-1.39254	-1.30794	1.94546	FLE02L07Gene005082	1	2	FLE02L07Gene003276	S606H0a	-0.839886	cluster 2 (572)	kmeans	none	none
11612	0.184241	-0.678981	-2.11918	0.680408	-0.361656	1.00015	1.39162	-0.166137	-0.550136	-0.720165	0.795258	-1.25718	1.23865	0.390995	0.0474529	-0.805698	-0.685974	1.61634	FLE02L07Gene010813	1	2	FLE02L07Gene009562	S606H0a	-0.519193	cluster 2 (572)	kmeans	none	none
11613	0.401082	0.214989	0.0286925	-0.354214	0.360312	-0.0571299	3.79389	-0.14724	-0.467466	-0.405737	-0.00992397	-0.307671	-0.574457	-0.614412	-0.532129	-0.297731	-0.637357	-0.393494	FLE02L07Gene007112	1	2	FLE02L07Gene010058	S606H0a	-0.689254	cluster 2 (572)	kmeans	none	none
11614	-0.123528	-0.405594	-0.259137	-0.195918	-0.926767	-0.679671	2.11043	-0.492799	1.50277	-0.604633	1.35177	-0.796787	-0.870717	-0.872451	1.01197	-1.3376	0.885178	0.703478	FLE02L07Gene007262	1	2	FLE02L07Gene007901	S606H0a	-0.625596	cluster 2 (572)	kmeans	none	none
11615	-1.05328	0.453354	-0.410567	0.75964	-1.01458	-0.666788	0.92421	2.38839	1.63882	-0.750881	0.35714	0.517179	-0.337897	0.0808757	0.0770435	-1.15466	-0.614161	-1.19384	NewGene_963	1	2	FLE02L07Gene002692	S606H0a	-1.09193	cluster 2 (572)	kmeans	none	none
11616	-0.422579	-0.324861	-0.56491	1.88665	-0.765866	-0.451115	1.05557	2.15893	0.3897	0.578149	0.136387	1.13605	-1.01243	-0.30376	-0.495106	-1.23383	-0.759339	-1.00766	FLE02L07Gene000837	1	2	FLE02L07Gene007790	S606H0a	-0.441249	cluster 2 (572)	kmeans	none	none
11617	-1.19351	0.0483816	0.611813	0.0276683	-1.12423	-0.576688	0.260802	3.09457	0.259022	0.843066	0.395596	0.402052	-0.22666	-0.570631	0.102815	-1.42819	-0.514915	-0.410966	FLE02L07Gene000508	1	2	FLE02L07Gene011932	S606H0a	-0.662613	cluster 2 (572)	kmeans	none	none
11618	-0.394098	-1.23033	-0.622614	-0.447062	-1.26363	-0.116607	1.82305	2.21578	1.26565	0.616524	1.02829	-0.346812	-1.0686	-0.460367	0.064164	-0.299893	-0.404236	-0.359203	FLE02L07Gene008400	1	2	FLE02L07Gene007201	S606H0a	-0.752892	cluster 2 (572)	kmeans	none	none
11619	-0.182188	0.476826	-0.407152	0.287376	-1.7165	-0.969414	0.980097	2.67666	1.27495	-0.316484	-0.712643	0.726756	-0.525064	-0.682996	-0.468453	-0.675857	0.486081	-0.251994	FLE02L07Gene001080	1	2	FLE02L07Gene005218	S606H0a	-1.01746	cluster 2 (572)	kmeans	none	none
11620	0.464671	1.45734	-0.475309	0.512654	-1.38967	-1.06913	1.66273	1.98008	1.03707	-0.0972672	-0.951238	-0.321535	-0.757884	-0.168711	-0.152838	-1.11175	-0.673469	0.0542476	FLE02L07Gene001569	1	2	FLE02L07Gene006654	S606H0a	-1.24553	cluster 2 (572)	kmeans	none	none
11621	-0.488856	0.0806423	0.316438	0.728626	-1.51382	-0.224682	2.39968	0.954809	0.995821	-0.527614	-0.355422	1.28743	-0.480809	-0.5005	-0.497589	-1.37285	0.348461	-1.14977	FLE02L07Gene005226	1	2	FLE02L07Gene007499	S606H0a	0.158582	cluster 2 (572)	kmeans	none	none
11622	0.0162466	-0.455773	0.304281	0.991759	-0.954833	0.37841	1.76151	2.17283	0.792502	-1.71253	-0.94063	-0.289488	-0.70434	0.0781101	0.232265	0.163062	-0.768233	-1.06514	FLE02L07Gene008941	1	2	FLE02L07Gene003689	S606H0a	-0.745464	cluster 2 (572)	kmeans	none	none
11623	0.389706	0.0966086	0.120625	1.25732	-1.5593	-1.50602	0.560145	1.57093	1.53378	0.515081	0.236079	0.00776619	-0.105457	0.500201	-0.511524	-1.76583	-1.19428	-0.14583	FLE02L07Gene003637	1	2	FLE02L07Gene004163	S606H0a	-0.393478	cluster 2 (572)	kmeans	none	none
11624	0.0394111	-0.0281475	1.39328	0.349025	-1.56457	-1.47048	0.37668	2.05994	0.534805	0.062105	-0.226132	-0.532162	0.45317	1.45426	-0.203006	-1.0969	-1.28451	-0.316772	FLE02L07Gene000251	1	2	FLE02L07Gene001225	S606H0a	1.93499	cluster 2 (572)	kmeans	none	none
21349	2.35974	1.64845	1.57086	-0.416726	0.594134	0.587643	-0.605747	-0.199339	-0.593622	-0.597577	0.488203	-0.0996696	-0.462964	-0.849853	-0.56569	-0.817425	-1.064	-0.976414	FLE02L07Gene002365	6	3	FLE02L07Gene004015	S606H0a	-0.271538	cluster 3 (910)	kmeans	none	none
21350	2.1933	1.4851	1.69384	-0.13297	0.429803	1.0022	-0.782772	0.00598014	-0.56334	-0.785751	0.328121	0.0340517	-0.822569	-0.544114	-0.609553	-0.975599	-0.830841	-1.12488	FLE02L07Gene008424	6	3	FLE02L07Gene009424	S606H0a	-0.91386	cluster 3 (910)	kmeans	none	none
21351	2.31938	1.59772	1.71365	-0.397744	0.264908	0.62978	-0.650316	-0.171195	-0.74806	-0.526499	0.63172	-0.140554	-0.791422	-0.308057	-0.525824	-0.997381	-0.96807	-0.932032	FLE02L07Gene001024	6	3	FLE02L07Gene007233	S606H0a	-0.388876	cluster 3 (910)	kmeans	none	none
21352	2.32515	1.74348	1.44708	-0.371612	0.13756	0.756501	-0.460966	0.0047055	-0.624639	-0.438437	0.633917	-0.131937	-0.762709	-0.422918	-0.748724	-1.04742	-0.921173	-1.11786	FLE02L07Gene007530	6	3	FLE02L07Gene005272	S606H0a	-0.678482	cluster 3 (910)	kmeans	none	none
21353	1.76255	1.32796	1.33893	-0.193357	1.30943	1.65708	-0.856032	-0.640075	0.262438	-0.860198	-0.170195	-0.354239	-0.478747	-0.562605	-0.890266	-0.925542	-1.01709	-0.710034	FLE02L07Gene011289	6	3	FLE02L07Gene003768	S606H0a	-0.703474	cluster 3 (910)	kmeans	none	none
21354	1.91096	1.50408	1.67301	-0.491696	0.955014	1.49106	-0.697888	-0.578661	-0.151174	-0.651017	-0.177854	-0.202547	-0.547658	-0.764871	-0.781973	-0.806996	-0.899267	-0.782523	FLE02L07Gene009884	6	3	FLE02L07Gene008309	S606H0a	0.437653	cluster 3 (910)	kmeans	none	none
21355	1.87999	1.39204	1.58825	-0.234917	1.0021	1.56087	-0.81613	-0.603639	-0.134004	-0.907773	0.169879	-0.359784	-0.622892	-0.811337	-0.847436	-0.816072	-0.799854	-0.639295	FLE02L07Gene001884	6	3	FLE02L07Gene006586	S606H0a	-0.351904	cluster 3 (910)	kmeans	none	none
21356	1.5719	1.81906	1.63344	0.418732	1.00061	1.03134	-0.502186	-0.470719	-0.194155	-0.825887	0.177333	-0.367539	-0.617997	-0.647144	-0.814441	-0.992806	-1.24919	-0.970342	FLE02L07Gene005266	6	3	NewGene_1241	S606H0a	-0.793501	cluster 3 (910)	kmeans	none	none
21357	1.64632	1.79585	1.74422	0.261592	0.945697	0.888401	-0.322591	-0.475223	0.0724979	-0.941619	-0.00450643	-0.330825	-0.484511	-0.800178	-0.826747	-0.956885	-1.20433	-1.00716	FLE02L07Gene002150	6	3	FLE02L07Gene008150	S606H0a	1.57738	cluster 3 (910)	kmeans	none	none
21358	1.29642	1.57763	1.77024	0.16523	1.10631	1.3932	-0.504967	-0.322712	-0.187718	-0.627284	0.253226	-0.376321	-0.5574	-1.03587	-0.745156	-1.04716	-1.35039	-0.807281	FLE02L07Gene011597	6	3	FLE02L07Gene004028	S606H0a	-0.284481	cluster 3 (910)	kmeans	none	none
21359	1.78634	1.40111	1.37432	0.00162737	1.38055	1.28083	-0.132122	-0.723646	0.299065	-0.62575	-0.293953	-0.395219	-0.525571	-0.646875	-0.811828	-1.09656	-1.19949	-1.07283	FLE02L07Gene007471	6	3	FLE02L07Gene005690	S606H0a	0.00464504	cluster 3 (910)	kmeans	none	none
21360	1.58181	1.70366	1.98373	-0.0989705	0.776655	1.04809	-0.277506	-0.460135	0.369774	-0.618113	-0.247313	-0.487865	-0.663034	-0.689171	-0.750169	-0.997388	-1.14472	-1.02934	FLE02L07Gene001895	6	3	FLE02L07Gene004438	S606H0a	0.661182	cluster 3 (910)	kmeans	none	none
21361	1.49647	1.8085	1.87375	-0.15958	1.21322	0.931847	-0.305225	-0.508604	-0.0819472	-0.475072	-0.209752	-0.347079	-0.643724	-0.560487	-0.985219	-0.887982	-1.23118	-0.927938	FLE02L07Gene009141	6	3	FLE02L07Gene002229	S606H0a	0.443118	cluster 3 (910)	kmeans	none	none
21362	1.85196	1.66647	1.8398	-0.217004	1.12898	0.915174	-0.404397	-0.411991	-0.115384	-0.520124	-0.249742	-0.398009	-0.698108	-0.736949	-0.770181	-1.07669	-0.928092	-0.875716	FLE02L07Gene004883	6	3	FLE02L07Gene006042	S606H0a	-0.228038	cluster 3 (910)	kmeans	none	none
21363	2.14546	1.75402	1.32902	-0.0374607	1.05657	0.925925	-0.736847	-1.0644	-0.512019	0.039138	-0.164317	-0.840276	-0.256107	-0.633197	-0.675126	-0.728862	-1.09264	-0.508883	FLE02L07Gene004788	6	3	NewGene_1971	S606H0a	0.813998	cluster 3 (910)	kmeans	none	none
21364	1.5082	2.04986	2.15012	-0.425577	0.426632	0.899833	-0.322488	-0.616724	-0.501166	-0.845209	0.27937	-0.704515	-0.655981	-0.625913	-0.396607	-0.949789	-0.722353	-0.547702	FLE02L07Gene009276	6	3	NewGene_54	S606H0a	-0.0685426	cluster 3 (910)	kmeans	none	none
21365	2.01055	1.95719	1.68966	-0.460228	0.285794	1.32475	-0.352907	-0.588447	-0.747106	-0.848499	-0.176829	-0.73593	-0.578364	-0.626264	-0.472433	-0.641438	-0.50795	-0.53155	FLE02L07Gene001773	6	3	FLE02L07Gene006636	S606H0a	-0.721121	cluster 3 (910)	kmeans	none	none
21366	1.69533	2.30354	1.61462	-0.0332107	0.460964	1.09125	-0.307114	-0.410016	-0.544424	-0.558021	-0.155426	-0.759633	-0.664304	-0.524958	-0.710429	-0.867367	-0.943922	-0.686885	FLE02L07Gene001475	6	3	FLE02L07Gene006000	S606H0a	-0.843745	cluster 3 (910)	kmeans	none	none
21367	1.73445	1.98656	1.88653	-0.145844	0.628724	1.10043	-0.0974596	-0.662126	-0.820528	-0.529789	-0.285199	-0.667062	-0.739616	-0.848213	-0.707354	-0.560886	-0.77658	-0.496041	FLE02L07Gene004986	6	3	FLE02L07Gene006755	S606H0a	-0.190402	cluster 3 (910)	kmeans	none	none
21368	2.16681	1.74925	1.5351	-0.0294855	0.371116	1.15765	-0.531299	-0.343349	-0.437386	-0.683412	0.380639	-0.56964	-0.610827	-0.808308	-0.791852	-0.750851	-0.765849	-1.03831	FLE02L07Gene010519	6	3	FLE02L07Gene007302	S606H0a	-0.356065	cluster 3 (910)	kmeans	none	none
21369	2.32478	1.86652	1.48813	-0.136127	0.110417	1.09469	-0.550554	-0.515158	-0.453087	-0.646018	0.270261	-0.595948	-0.68376	-0.780756	-0.592484	-0.694924	-0.794915	-0.711067	FLE02L07Gene000531	6	3	FLE02L07Gene002309	S606H0a	-0.584621	cluster 3 (910)	kmeans	none	none
21370	2.16493	1.76913	1.70211	-0.479112	0.401588	1.18102	-0.506216	-0.610458	-0.494853	-0.638513	0.111925	-0.351658	-0.701302	-0.632034	-0.525336	-0.87683	-0.759774	-0.754611	FLE02L07Gene003712	6	3	FLE02L07Gene005233	S606H0a	-0.632105	cluster 3 (910)	kmeans	none	none
21371	2.16092	1.84047	1.69195	-0.430448	0.357666	1.05068	-0.641599	-0.370319	-0.770404	-0.593239	0.201227	-0.279686	-0.71554	-0.67401	-0.473783	-0.828149	-0.832733	-0.693006	FLE02L07Gene011505	6	3	FLE02L07Gene003793	S606H0a	-1.45804	cluster 3 (910)	kmeans	none	none
21372	2.27172	1.83122	1.66433	-0.538528	0.359088	0.908919	-0.550425	-0.392152	-0.707526	-0.274157	0.17696	-0.334265	-0.750059	-0.697191	-0.685566	-0.698113	-0.661104	-0.92315	FLE02L07Gene003083	6	3	FLE02L07Gene006655	S606H0a	-0.36231	cluster 3 (910)	kmeans	none	none
21373	2.07942	2.00735	1.69572	-0.200923	0.414477	0.903148	-0.388112	-0.566072	-0.332111	-0.637797	0.0911019	-0.529418	-0.826749	-0.626097	-0.687586	-0.748151	-0.83513	-0.813067	FLE02L07Gene011967	6	3	FLE02L07Gene007072	S606H0a	-0.926671	cluster 3 (910)	kmeans	none	none
21374	2.1262	1.80534	1.74766	-0.135367	0.481488	0.960478	-0.527552	-0.480601	-0.347939	-0.518383	0.0990362	-0.435404	-0.733099	-0.591864	-0.717033	-0.928731	-0.866527	-0.937703	FLE02L07Gene007794	6	3	NewGene_843	S606H0a	-1.29384	cluster 3 (910)	kmeans	none	none
21375	2.27201	1.74477	1.83442	-0.238769	0.430051	0.763955	-0.44443	-0.293196	-0.393515	-0.718002	0.0210248	-0.482255	-0.673202	-0.647455	-0.671744	-0.87949	-0.816904	-0.807276	FLE02L07Gene009014	6	3	FLE02L07Gene000121	S606H0a	-0.525489	cluster 3 (910)	kmeans	none	none
21376	2.12737	1.83144	1.86821	-0.241426	0.257985	0.944207	-0.598415	-0.30946	-0.337789	-0.779016	0.0700395	-0.487519	-0.684823	-0.689436	-0.599274	-0.81409	-0.688939	-0.869072	FLE02L07Gene001648	6	3	FLE02L07Gene004113	S606H0a	-0.235644	cluster 3 (910)	kmeans	none	none
21377	2.10177	1.92273	1.66243	-0.274932	0.46072	0.857009	-0.199542	-0.17549	-0.576319	-0.581376	0.158316	-0.353275	-0.838941	-0.77932	-0.689834	-0.8634	-0.93926	-0.89128	FLE02L07Gene009997	6	3	NewGene_2229	S606H0a	0.362061	cluster 3 (910)	kmeans	none	none
21378	2.03827	1.86084	1.5769	-0.417208	0.51464	0.914927	-0.679254	-0.473578	-0.351719	-0.523286	0.683113	-0.492345	-0.785801	-0.939895	-0.644911	-0.480462	-1.07313	-0.727088	FLE02L07Gene001675	6	3	FLE02L07Gene008861	S606H0a	-0.24875	cluster 3 (910)	kmeans	none	none
21379	2.14606	2.08484	1.55422	-0.3968	0.351846	0.844703	-0.887605	-0.478048	-0.559464	-0.462129	0.324717	-0.552838	-0.750365	-0.559045	-0.574462	-0.653468	-0.82859	-0.603579	FLE02L07Gene008836	6	3	FLE02L07Gene004136	S606H0a	-0.143072	cluster 3 (910)	kmeans	none	none
21380	2.35149	1.91792	1.47275	-0.537015	0.309012	0.907838	-0.347413	-0.678253	-0.17251	-0.517281	0.130712	-0.442068	-0.742543	-0.601862	-0.762695	-0.630378	-0.998823	-0.658884	FLE02L07Gene003728	6	3	FLE02L07Gene003663	S606H0a	0.0495296	cluster 3 (910)	kmeans	none	none
21381	1.99828	1.66089	1.95628	-0.424619	0.582638	1.09301	-0.691323	-0.0972751	-0.42186	-0.809087	-0.222427	-0.223789	-0.687115	-0.719957	-0.73418	-0.777146	-0.907353	-0.574968	FLE02L07Gene004743	6	3	FLE02L07Gene006431	S606H0a	0.430744	cluster 3 (910)	kmeans	none	none
21382	2.02598	1.65912	1.82769	-0.109358	0.903161	1.05335	-0.68069	-0.533421	-0.431314	-0.662833	-0.268168	-0.394969	-0.556495	-0.691461	-0.699924	-0.830197	-0.814327	-0.796144	FLE02L07Gene003372	6	3	FLE02L07Gene010451	S606H0a	-0.115058	cluster 3 (910)	kmeans	none	none
21383	1.81737	1.6816	2.09813	-0.344594	0.851487	0.921106	-0.754588	-0.422067	-0.656144	-0.306573	-0.154049	-0.404739	-0.600195	-0.505632	-0.525449	-0.895601	-0.875617	-0.92445	FLE02L07Gene004137	6	3	NewGene_2835	S606H0a	0.244699	cluster 3 (910)	kmeans	none	none
21384	1.81569	1.54834	2.16372	-0.229565	0.690731	0.99605	-0.656888	-0.379473	-0.37549	-0.336827	0.0968822	-0.51947	-0.622515	-0.904758	-0.664537	-0.698927	-0.898246	-1.02472	FLE02L07Gene011234	6	3	FLE02L07Gene000554	S606H0a	0.302385	cluster 3 (910)	kmeans	none	none
21385	1.98694	1.58074	1.96939	-0.302017	0.359321	1.37924	-0.572794	-0.49514	-0.177292	-0.736374	-0.154876	-0.566274	-0.662284	-0.652595	-0.705776	-0.827545	-0.687028	-0.735636	FLE02L07Gene011883	6	3	FLE02L07Gene005084	S606H0a	0.638499	cluster 3 (910)	kmeans	none	none
21386	2.11516	1.53605	1.93138	-0.563207	0.284082	1.41608	-0.488595	-0.491129	-0.445531	-0.615728	-0.146784	-0.570239	-0.625372	-0.695437	-0.629232	-0.69146	-0.726981	-0.59305	FLE02L07Gene011697	6	3	NewGene_2798	S606H0a	0.434714	cluster 3 (910)	kmeans	none	none
21387	2.45114	1.42221	1.58147	-0.368374	0.453032	1.347	-0.546315	-0.354661	-0.483232	-0.673364	-0.175443	-0.433254	-0.631818	-0.746966	-0.64319	-0.721106	-0.712133	-0.764993	FLE02L07Gene003221	6	3	FLE02L07Gene006864	S606H0a	0.465288	cluster 3 (910)	kmeans	none	none
21388	2.2637	1.30136	1.75746	-0.2764	0.503817	1.48674	-0.564104	-0.475981	-0.475052	-0.701348	-0.0735904	-0.491081	-0.666378	-0.80589	-0.660974	-0.626592	-0.713579	-0.782111	FLE02L07Gene006492	6	3	NewGene_1622	S606H0a	-0.33142	cluster 3 (910)	kmeans	none	none
21389	2.26225	1.53281	1.8776	-0.0575635	0.473143	1.04275	-0.507534	-0.434811	-0.559462	-0.734437	-0.0727255	-0.564929	-0.553719	-0.791017	-0.666807	-0.788445	-0.796186	-0.660923	FLE02L07Gene006730	6	3	FLE02L07Gene007523	S606H0a	0.0315966	cluster 3 (910)	kmeans	none	none
21390	2.23211	1.5491	1.87182	-0.112016	0.260492	1.15471	-0.506904	-0.225889	-0.526622	-0.517391	-0.028784	-0.690856	-0.609625	-0.709152	-0.689676	-0.856464	-0.713983	-0.880864	FLE02L07Gene006986	6	3	FLE02L07Gene004162	S606H0a	-1.29662	cluster 3 (910)	kmeans	none	none
21391	2.21909	1.57676	1.87745	-0.284583	0.373623	1.13383	-0.685005	-0.298196	-0.519638	-0.690136	0.0263425	-0.572666	-0.757723	-0.541125	-0.607715	-0.756122	-0.77012	-0.724075	FLE02L07Gene009833	6	3	FLE02L07Gene007630	S606H0a	-0.741453	cluster 3 (910)	kmeans	none	none
21392	2.21985	1.68558	1.78318	-0.368474	0.145468	1.28086	-0.447144	-0.600425	-0.451937	-0.684477	-0.0887568	-0.389914	-0.577356	-0.493152	-0.658929	-0.817368	-0.750137	-0.786875	FLE02L07Gene004479	6	3	FLE02L07Gene007392	S606H0a	0.508124	cluster 3 (910)	kmeans	none	none
21393	2.27242	1.53264	1.82502	-0.342535	0.303447	1.26446	-0.526537	-0.524925	-0.418321	-0.560768	-0.121681	-0.383111	-0.616574	-0.679427	-0.648917	-0.815828	-0.77472	-0.784648	FLE02L07Gene000639	6	3	NewGene_3490	S606H0a	1.63522	cluster 3 (910)	kmeans	none	none
21394	2.05868	1.78407	1.81151	-0.523432	0.424705	1.23997	-0.477058	-0.566713	-0.358677	-0.510121	-0.123189	-0.476584	-0.564676	-0.573118	-0.72957	-0.790471	-0.799861	-0.825454	FLE02L07Gene007520	6	3	FLE02L07Gene005283	S606H0a	0.289988	cluster 3 (910)	kmeans	none	none
21395	2.23514	1.74141	1.73319	-0.448701	0.396799	1.13461	-0.430672	-0.557544	-0.520238	-0.740537	-0.0491388	-0.514111	-0.493672	-0.483808	-0.707885	-0.820042	-0.754926	-0.71987	FLE02L07Gene000143	6	3	FLE02L07Gene001349	S606H0a	0.36647	cluster 3 (910)	kmeans	none	none
21396	2.25115	1.53271	1.98149	-0.479827	0.272057	1.11125	-0.609768	-0.501476	-0.327889	-0.647618	-0.0763993	-0.428663	-0.641204	-0.743615	-0.654237	-0.658652	-0.670996	-0.70831	FLE02L07Gene010690	6	3	FLE02L07Gene011117	S606H0a	1.03444	cluster 3 (910)	kmeans	none	none
21397	2.13671	1.64243	2.00752	-0.382424	0.313643	1.06321	-0.622704	-0.542699	-0.382998	-0.685503	-0.0537572	-0.337934	-0.566276	-0.684212	-0.618654	-0.794561	-0.753684	-0.738114	FLE02L07Gene005633	6	3	FLE02L07Gene001821	S606H0a	0.039134	cluster 3 (910)	kmeans	none	none
21398	2.22075	1.64743	1.89339	-0.562357	0.333339	1.03064	-0.679578	-0.629297	-0.460063	-0.650722	0.158503	-0.31544	-0.668521	-0.605671	-0.706231	-0.622007	-0.740891	-0.643283	FLE02L07Gene000182	6	3	FLE02L07Gene003967	S606H0a	0.032521	cluster 3 (910)	kmeans	none	none
21399	2.13275	1.8501	1.86447	-0.490101	0.349479	0.958717	-0.500155	-0.546804	-0.409262	-0.626578	-0.0935447	-0.230492	-0.551658	-0.703926	-0.843179	-0.749524	-0.577388	-0.8329	FLE02L07Gene001419	6	3	FLE02L07Gene003465	S606H0a	0.243431	cluster 3 (910)	kmeans	none	none
21400	2.20935	1.7143	1.91042	-0.315514	0.179932	0.987185	-0.587039	-0.243849	-0.0578572	-0.648254	-0.250699	-0.506592	-0.748195	-0.534253	-0.786963	-0.69818	-0.755632	-0.868156	FLE02L07Gene008423	6	3	FLE02L07Gene009815	S606H0a	0.516576	cluster 3 (910)	kmeans	none	none
21401	2.17283	1.62767	1.90153	-0.542718	0.38707	1.12656	-0.418235	-0.470545	-0.148352	-0.786652	-0.344864	-0.320411	-0.479926	-0.620861	-0.590973	-0.772648	-0.836455	-0.883022	FLE02L07Gene009182	6	3	FLE02L07Gene002623	S606H0a	-0.388647	cluster 3 (910)	kmeans	none	none
21402	2.15212	1.6063	1.91065	-0.331637	0.456985	1.07428	-0.425346	-0.380868	-0.282656	-0.611404	-0.0424884	-0.534898	-0.574035	-0.69533	-0.708933	-0.927406	-0.817457	-0.867872	FLE02L07Gene011321	6	3	FLE02L07Gene003093	S606H0a	-0.624206	cluster 3 (910)	kmeans	none	none
21403	2.08565	1.67382	1.7861	-0.364508	0.550502	1.11785	-0.47387	-0.246008	-0.190328	-0.770817	0.0223367	-0.558822	-0.665295	-0.606472	-0.925813	-0.839106	-0.573486	-1.02174	FLE02L07Gene004425	6	3	FLE02L07Gene002300	S606H0a	0.485527	cluster 3 (910)	kmeans	none	none
21404	2.33499	1.65293	1.62933	-0.410788	0.648486	0.995731	-0.643106	-0.346519	-0.284501	-0.557768	-0.146832	-0.362525	-0.607147	-0.559396	-0.784825	-0.827411	-0.761013	-0.969641	FLE02L07Gene011011	6	3	FLE02L07Gene004997	S606H0a	-0.303581	cluster 3 (910)	kmeans	none	none
21405	1.79694	1.74791	2.2377	-0.626118	0.174365	1.13814	-0.34507	-0.236797	-0.464019	-0.518178	-0.0919886	-0.63139	-0.728218	-0.685324	-0.640694	-0.750995	-0.727786	-0.648475	FLE02L07Gene009615	6	3	FLE02L07Gene005665	S606H0a	-0.954381	cluster 3 (910)	kmeans	none	none
21406	1.89785	1.96514	2.02947	-0.422486	0.408754	0.904612	-0.674833	-0.498248	-0.322475	-0.653406	-0.192972	-0.331013	-0.534781	-0.720431	-0.70002	-0.768341	-0.805969	-0.580851	FLE02L07Gene007150	6	3	FLE02L07Gene000018	S606H0a	-0.487514	cluster 3 (910)	kmeans	none	none
21407	1.9751	1.92784	1.91686	-0.521621	0.408277	1.04633	-0.350946	-0.629483	-0.35393	-0.584197	-0.242646	-0.374268	-0.643953	-0.736902	-0.782646	-0.663124	-0.774708	-0.615978	FLE02L07Gene004900	6	3	FLE02L07Gene000626	S606H0a	-0.388406	cluster 3 (910)	kmeans	none	none
21408	2.1189	1.55142	2.18061	-0.455188	0.291776	0.872074	-0.493361	-0.515063	-0.299816	-0.58947	-0.0313712	-0.230823	-0.840557	-0.581956	-0.807935	-0.850567	-0.613372	-0.705306	FLE02L07Gene011150	6	3	FLE02L07Gene004554	S606H0a	0.239144	cluster 3 (910)	kmeans	none	none
21409	2.16299	1.50621	2.13676	-0.64656	0.370276	0.822115	-0.690381	-0.881877	-0.635343	-0.433531	0.23188	-0.537311	-0.594941	-0.644147	-0.662848	-0.246902	-0.696011	-0.560372	FLE02L07Gene000833	6	3	FLE02L07Gene006726	S606H0a	-0.466962	cluster 3 (910)	kmeans	none	none
21410	2.38231	1.27477	1.90723	-0.494647	0.729804	0.715108	-0.352172	-0.544158	-0.456259	-0.384454	0.134346	-0.621361	-0.912397	-0.399343	-0.823685	-0.68667	-1.1661	-0.302325	FLE02L07Gene002472	6	3	NewGene_2645	S606H0a	-0.679092	cluster 3 (910)	kmeans	none	none
21411	2.50937	1.259	1.78086	-0.54697	0.53857	1.08206	-0.683948	-0.632802	-0.56658	-0.479808	0.0784374	-0.43402	-0.710559	-0.688936	-0.677308	-0.575951	-0.724352	-0.527059	FLE02L07Gene001195	6	3	FLE02L07Gene008469	S606H0a	0.163852	cluster 3 (910)	kmeans	none	none
21412	2.38437	1.17004	2.15216	-0.399481	0.627105	0.809348	-0.611281	-0.482625	-0.421317	-0.709874	-0.170972	-0.419771	-0.674702	-0.593424	-0.724896	-0.740935	-0.692535	-0.501208	FLE02L07Gene000071	6	3	FLE02L07Gene004759	S606H0a	-0.132059	cluster 3 (910)	kmeans	none	none
21413	2.50973	1.44419	1.55007	0.0339537	0.72352	0.871011	-0.654126	-0.323351	-0.563881	-0.887488	-0.309815	-0.351141	-0.849034	-0.230817	-0.700745	-0.515375	-0.962683	-0.784019	FLE02L07Gene001891	6	3	FLE02L07Gene009070	S606H0a	-0.299996	cluster 3 (910)	kmeans	none	none
21414	2.12823	1.18169	1.86874	-0.455544	0.587955	1.5185	-0.691997	-0.280697	-0.525855	-0.705102	-0.160704	-0.249449	-0.913974	-0.470002	-0.852395	-0.281516	-0.856297	-0.841585	FLE02L07Gene011919	6	3	NewGene_2818	S606H0a	0.449981	cluster 3 (910)	kmeans	none	none
21415	1.76584	1.76299	1.97024	0.131126	0.200197	1.19296	-0.861483	-0.251164	-0.539049	-0.667965	0.00340253	-0.0254946	-0.715271	-0.977452	-0.519786	-0.579735	-1.01764	-0.87171	FLE02L07Gene001983	6	3	NewGene_259	S606H0a	-0.223451	cluster 3 (910)	kmeans	none	none
21416	1.93737	1.71249	2.09433	-0.311851	0.301635	1.17094	-0.686092	-0.455755	-0.632091	-0.664216	-0.042413	-0.541382	-0.599292	-0.496483	-0.675159	-0.764412	-0.657918	-0.689703	FLE02L07Gene010445	6	3	NewGene_904	S606H0a	0.658432	cluster 3 (910)	kmeans	none	none
21417	1.98639	1.40334	2.29934	-0.151276	0.302446	1.0154	-0.583492	-0.332697	-0.643539	-0.785971	0.0948162	-0.423522	-0.539593	-0.622241	-0.770997	-0.840622	-0.630418	-0.777359	FLE02L07Gene004901	6	3	FLE02L07Gene008369	S606H0a	1.59729	cluster 3 (910)	kmeans	none	none
21418	1.99763	1.35845	2.27471	-0.291297	-0.107255	1.29668	-0.664646	-0.0473455	-0.575365	-0.634237	-0.0711764	-0.549757	-0.576754	-0.596585	-0.662795	-0.524393	-0.775024	-0.850843	FLE02L07Gene002116	6	3	FLE02L07Gene009060	S606H0a	-0.258484	cluster 3 (910)	kmeans	none	none
21419	2.04259	1.42861	1.76185	0.119816	0.375585	1.40005	-0.0995364	-0.684293	-0.0911704	-0.690038	0.0348282	-0.536783	-0.761548	-0.8641	-0.949423	-0.878485	-0.910536	-0.697419	FLE02L07Gene007514	6	3	NewGene_94	S606H0a	-0.67036	cluster 3 (910)	kmeans	none	none
21420	2.1727	1.29605	1.91687	-0.0350074	0.501354	1.05751	-0.00655928	-0.536054	-0.395964	-0.662073	0.160807	-0.376134	-1.08161	-0.547695	-0.92353	-0.911545	-0.923588	-0.705533	FLE02L07Gene007592	6	3	FLE02L07Gene001518	S606H0a	-1.67218	cluster 3 (910)	kmeans	none	none
21421	1.64991	1.23804	2.16892	-0.223689	0.30787	1.66684	-0.122062	-0.665518	-0.393993	-0.696604	0.166027	-0.401451	-0.91241	-0.609994	-0.519015	-0.962899	-0.872637	-0.817327	FLE02L07Gene011360	6	3	FLE02L07Gene005915	S606H0a	-0.110089	cluster 3 (910)	kmeans	none	none
21422	2.33152	1.02991	2.13489	-0.00535537	-0.127632	1.19286	-0.181831	-0.276153	-0.301013	-0.901353	-0.0818869	-0.669362	-0.348986	-0.78043	-0.593331	-0.816762	-0.825872	-0.779202	FLE02L07Gene005815	6	3	FLE02L07Gene000932	S606H0a	-1.00139	cluster 3 (910)	kmeans	none	none
21423	2.26241	1.1379	1.82499	0.0303083	-0.0165626	1.49174	-0.0322615	-0.50124	-0.659526	-0.735033	0.248903	-0.619172	-0.634167	-0.734827	-0.982272	-0.728278	-0.630764	-0.722151	FLE02L07Gene007730	6	3	FLE02L07Gene009050	S606H0a	-1.20347	cluster 3 (910)	kmeans	none	none
21424	2.28298	1.50348	1.57237	-0.569077	0.617869	1.22009	-0.70397	-0.595281	-0.0470706	-1.12991	0.142846	-0.779586	-0.514368	-0.495504	-0.573361	-0.75502	-0.626874	-0.549616	FLE02L07Gene008008	6	3	NewGene_2485	S606H0a	-0.497295	cluster 3 (910)	kmeans	none	none
21425	1.97282	1.54296	1.94272	-0.4724	0.577342	1.15279	-0.360325	-0.519345	-0.552981	-0.960529	0.377581	-0.749879	-0.599695	-0.63576	-0.501823	-0.911264	-0.7941	-0.508116	FLE02L07Gene010137	6	3	FLE02L07Gene007452	S606H0a	0.0464573	cluster 3 (910)	kmeans	none	none
21426	2.02876	1.58478	1.86204	-0.409438	0.448827	1.33068	-0.636194	-0.683636	-0.509453	-0.698792	0.19416	-0.322807	-0.503327	-0.681384	-0.620337	-0.814517	-0.841341	-0.728024	FLE02L07Gene002521	6	3	FLE02L07Gene009130	S606H0a	-0.496142	cluster 3 (910)	kmeans	none	none
21427	1.89684	1.67411	1.73956	-0.400543	0.611651	1.44363	-0.494216	-0.629618	-0.397251	-0.795673	0.204306	-0.408164	-0.671801	-0.642031	-0.76455	-0.777719	-0.787851	-0.800691	FLE02L07Gene002605	6	3	FLE02L07Gene004104	S606H0a	-0.653501	cluster 3 (910)	kmeans	none	none
21428	2.02184	1.64908	1.87535	-0.294425	0.511735	1.20664	-0.580786	-0.420779	-0.457437	-0.746344	0.128254	-0.412263	-0.747989	-0.874588	-0.671762	-0.810745	-0.7994	-0.576369	FLE02L07Gene006541	6	3	FLE02L07Gene001947	S606H0a	-1.16362	cluster 3 (910)	kmeans	none	none
21429	2.18622	1.53483	1.79692	-0.334442	0.660163	1.17768	-0.659781	-0.583813	-0.489964	-0.726504	0.0571102	-0.425832	-0.611903	-0.673278	-0.738923	-0.728778	-0.845061	-0.594648	FLE02L07Gene008382	6	3	NewGene_2206	S606H0a	-0.73287	cluster 3 (910)	kmeans	none	none
21430	2.01765	1.45805	1.78884	-0.546628	0.68329	1.38243	-0.612615	-0.577241	-0.5931	-0.711431	0.39059	-0.51581	-0.766859	-0.608345	-0.662481	-0.744525	-0.557995	-0.823821	FLE02L07Gene006867	6	3	FLE02L07Gene005538	S606H0a	-0.155533	cluster 3 (910)	kmeans	none	none
21431	2.16684	1.46579	1.726	-0.413542	0.61525	1.28391	-0.59602	-0.438166	-0.524336	-0.784992	0.331477	-0.485642	-0.643345	-0.604527	-0.724589	-0.801838	-0.709285	-0.862982	FLE02L07Gene002349	6	3	FLE02L07Gene002807	S606H0a	-0.400392	cluster 3 (910)	kmeans	none	none
21432	2.0803	1.42838	1.8969	-0.582579	0.482733	1.24678	-0.684539	-0.705855	-0.452884	-0.839828	0.461406	-0.320093	-0.542407	-0.670258	-0.747937	-0.759767	-0.615079	-0.675261	FLE02L07Gene006707	6	3	NewGene_1910	S606H0a	-0.954884	cluster 3 (910)	kmeans	none	none
21433	2.26946	1.54994	1.6597	-0.40341	0.385135	1.2986	-0.553648	-0.506983	-0.777143	-0.752408	0.251894	-0.603623	-0.526976	-0.625589	-0.559831	-0.796343	-0.480253	-0.828529	FLE02L07Gene008926	6	3	NewGene_544	S606H0a	-0.400411	cluster 3 (910)	kmeans	none	none
21434	2.23632	1.60221	1.58026	-0.587275	0.496613	1.24383	-0.438389	-0.651741	-0.637595	-0.928794	0.315565	-0.245522	-0.603036	-0.696504	-0.488749	-0.899758	-0.574386	-0.723051	FLE02L07Gene001379	6	3	FLE02L07Gene006583	S606H0a	-0.31875	cluster 3 (910)	kmeans	none	none
21435	2.11286	1.97887	1.48013	-0.33482	0.767556	0.957853	-0.510661	-0.889982	-0.396009	-0.993539	0.0449311	-0.666302	-0.404433	-0.579551	-0.542662	-0.74592	-0.627881	-0.650438	FLE02L07Gene002785	6	3	FLE02L07Gene005855	S606H0a	0.386529	cluster 3 (910)	kmeans	none	none
21436	1.98747	1.76118	1.58501	-0.453566	0.857501	1.23746	-0.414446	-0.859113	-0.45306	-0.705274	0.0858291	-0.615056	-0.210373	-0.739834	-0.852969	-0.661468	-0.840269	-0.709014	FLE02L07Gene009582	6	3	FLE02L07Gene010912	S606H0a	-0.224294	cluster 3 (910)	kmeans	none	none
21437	1.98677	1.71139	1.60831	-0.749621	0.76128	1.42212	-0.687705	-0.909116	-0.399858	-0.842797	-0.0867062	-0.327248	-0.537325	-0.436695	-0.647579	-0.744709	-0.623099	-0.497424	FLE02L07Gene006973	6	3	FLE02L07Gene004261	S606H0a	0.825993	cluster 3 (910)	kmeans	none	none
21438	2.16047	1.71569	1.30839	-0.612043	0.830197	1.47727	-0.416819	-0.92383	-0.327897	-0.484235	-0.212463	-0.425812	-0.720859	-0.69131	-0.492826	-0.722535	-0.779445	-0.681946	FLE02L07Gene000535	6	3	FLE02L07Gene011483	S606H0a	-0.158155	cluster 3 (910)	kmeans	none	none
21439	1.78222	1.69808	2.03659	-0.319111	0.647742	1.23199	-0.707307	-0.604914	-0.643785	-0.453831	-0.0636248	-0.483148	-0.833473	-0.599477	-0.49158	-0.928314	-0.818127	-0.449925	FLE02L07Gene008563	6	3	FLE02L07Gene005251	S606H0a	1.39423	cluster 3 (910)	kmeans	none	none
21440	1.81044	1.97421	1.71724	-0.159559	0.771803	1.12388	-0.67716	-0.636469	-0.413941	-0.554257	-0.0981647	-0.73123	-0.741171	-0.530911	-0.304074	-0.770907	-0.848657	-0.931082	FLE02L07Gene000537	6	3	FLE02L07Gene004221	S606H0a	0.232817	cluster 3 (910)	kmeans	none	none
21441	1.80711	1.91364	1.60585	-0.625181	0.554705	1.49281	-0.708398	-0.662311	-0.287756	-0.774054	0.0939776	-0.402963	-0.70209	-0.738727	-0.557072	-0.442849	-0.799225	-0.767475	FLE02L07Gene003105	6	3	FLE02L07Gene009185	S606H0a	-0.0375122	cluster 3 (910)	kmeans	none	none
21442	1.82709	1.85584	1.91403	-0.483039	0.22024	1.41007	-0.611694	-0.601932	-0.42148	-0.498945	0.00281412	-0.476161	-0.656496	-0.734419	-0.546926	-0.644979	-0.753054	-0.800965	FLE02L07Gene000720	6	3	FLE02L07Gene010089	S606H0a	-0.176961	cluster 3 (910)	kmeans	none	none
21443	1.86671	1.794	1.65017	-0.52888	0.62448	1.44832	-0.491226	-0.693652	-0.334963	-0.532769	0.155301	-0.462146	-0.615379	-0.820181	-0.58402	-0.88859	-0.727436	-0.85974	FLE02L07Gene011170	6	3	FLE02L07Gene010706	S606H0a	-0.371184	cluster 3 (910)	kmeans	none	none
21444	1.81485	1.91003	1.6666	-0.399195	0.83596	1.22557	-0.70269	-0.731958	-0.604966	-0.681453	-0.0288506	-0.0693914	-0.677866	-0.744985	-0.775932	-0.492855	-0.721031	-0.821841	FLE02L07Gene010535	6	3	FLE02L07Gene007102	S606H0a	-0.778002	cluster 3 (910)	kmeans	none	none
21445	1.56975	1.58777	1.4279	-0.526697	0.997333	2.02222	-0.582555	-0.709726	-0.375862	-0.562434	-0.10172	-0.509062	-0.63675	-0.705582	-0.873332	-0.724344	-0.728001	-0.568911	FLE02L07Gene001868	6	3	FLE02L07Gene001909	S606H0a	-0.360603	cluster 3 (910)	kmeans	none	none
21446	1.769	1.5794	1.37103	-0.90653	0.908503	1.8525	-0.608362	-0.676355	-0.339291	-0.709261	0.204838	-0.379702	-0.638608	-0.71664	-0.74007	-0.598099	-0.778713	-0.593638	FLE02L07Gene000942	6	3	NewGene_1825	S606H0a	-0.652255	cluster 3 (910)	kmeans	none	none
21447	1.7738	1.69529	1.55128	-0.646986	0.562874	1.84181	-0.778002	-0.943915	-0.350634	-0.516003	-0.189514	-0.581304	-0.632736	-0.192456	-0.677474	-0.575425	-0.496944	-0.843656	FLE02L07Gene011668	6	3	FLE02L07Gene011939	S606H0a	-0.610673	cluster 3 (910)	kmeans	none	none
21448	2.34883	1.97464	0.854377	-0.287917	0.449905	1.41742	-0.375756	-0.105575	-0.531068	-0.551214	-0.245259	-0.407835	-0.784491	-0.449761	-0.736927	-0.707441	-0.924294	-0.937639	FLE02L07Gene003378	6	3	FLE02L07Gene000981	S606H0a	0.273163	cluster 3 (910)	kmeans	none	none
21449	2.12716	2.14111	1.12114	-0.579908	-0.104181	1.40117	-0.481245	-0.20698	-0.464388	-0.638	0.35678	-0.525406	-0.659222	-0.728401	-0.972728	-0.42245	-0.647922	-0.716517	FLE02L07Gene004160	6	3	FLE02L07Gene007298	S606H0a	-0.18094	cluster 3 (910)	kmeans	none	none
21450	2.02454	1.90119	1.28695	0.0184347	0.502913	1.46514	-0.646162	-0.439363	-1.1741	-0.341925	-0.0409804	-0.429416	-0.500656	-0.820488	-0.711443	-0.527034	-0.752068	-0.815535	FLE02L07Gene004487	6	3	NewGene_954	S606H0a	-0.419953	cluster 3 (910)	kmeans	none	none
21451	2.92425	1.23918	0.976113	-0.318229	0.660482	0.835475	-0.645803	-0.136395	-0.512347	-0.653243	-0.136558	-0.0353603	-0.316255	-0.254642	-0.730028	-0.828138	-0.865288	-1.20322	FLE02L07Gene003060	6	3	FLE02L07Gene000336	S606H0a	-0.244176	cluster 3 (910)	kmeans	none	none
21452	2.82159	1.24458	1.48194	-0.312507	0.920432	0.313963	-0.735792	-0.581431	-0.498932	-0.876011	0.0147877	-0.28996	-0.364425	-0.437551	-0.40956	-0.746206	-0.89026	-0.654668	FLE02L07Gene002094	6	3	FLE02L07Gene008715	S606H0a	-0.780612	cluster 3 (910)	kmeans	none	none
21453	2.33936	1.45561	1.35596	-0.240668	0.522905	1.08193	-0.69282	-0.54135	-0.493058	-1.22676	0.448289	0.204796	-0.688334	-0.415478	-0.458235	-0.704666	-0.808319	-1.13917	FLE02L07Gene003657	6	3	FLE02L07Gene010323	S606H0a	-0.850844	cluster 3 (910)	kmeans	none	none
21454	2.53852	1.24064	1.43838	0.0150534	0.618848	1.14885	-0.517531	-0.277956	-1.12537	-0.693049	0.116947	-0.509577	-0.511303	-0.545542	-0.567321	-0.661556	-0.627893	-1.08014	FLE02L07Gene002265	6	3	FLE02L07Gene008944	S606H0a	-0.391255	cluster 3 (910)	kmeans	none	none
21455	2.48349	1.40761	1.60985	-0.270234	0.26948	0.973051	-0.476475	-0.304247	-0.897937	-0.830503	0.294621	-0.551141	-0.439625	-0.143852	-0.458505	-1.02927	-0.555193	-1.08112	FLE02L07Gene006438	6	3	FLE02L07Gene003269	S606H0a	-0.684637	cluster 3 (910)	kmeans	none	none
21456	2.49015	1.65006	1.49174	-0.566829	0.565088	0.629222	-0.446865	-0.75513	-0.926147	-0.63286	0.34038	-0.0937084	-0.466684	-0.52802	-0.542684	-0.610985	-0.464713	-1.13201	FLE02L07Gene006563	6	3	FLE02L07Gene010277	S606H0a	-0.0940143	cluster 3 (910)	kmeans	none	none
21457	2.28817	1.23939	1.67753	-0.333643	0.476269	0.797139	-1.08603	-0.391712	-0.628368	-0.795141	0.109431	-0.15594	0.217939	-0.0417069	-0.650423	-1.41035	-0.0556617	-1.25689	FLE02L07Gene011955	6	3	FLE02L07Gene009891	S606H0a	0.143492	cluster 3 (910)	kmeans	none	none
21458	2.5305	1.12967	1.0174	-0.670131	0.515179	1.70358	-0.467024	-0.362925	-0.289121	-0.835879	-0.386219	-0.490175	0.305322	-0.595491	-0.40814	-1.01887	-1.04774	-0.629939	FLE02L07Gene008863	6	3	FLE02L07Gene001802	S606H0a	0.425763	cluster 3 (910)	kmeans	none	none
21459	1.98579	1.1521	2.12892	-0.449015	0.200785	1.55236	-0.561765	-0.513501	-0.0630809	-0.837268	-0.475461	-0.559776	-0.0838681	-0.754521	-0.38943	-0.993791	-0.903945	-0.434542	FLE02L07Gene009888	6	3	FLE02L07Gene005065	S606H0a	0.0445475	cluster 3 (910)	kmeans	none	none
21460	2.56583	0.818284	1.70167	-0.594851	0.64231	1.01526	-0.419014	-0.0523121	-0.0726972	-0.767158	0.00486552	0.0175194	-0.339538	-0.760281	-0.838028	-1.10374	-0.82237	-0.995749	FLE02L07Gene011949	6	3	FLE02L07Gene002065	S606H0a	0.541881	cluster 3 (910)	kmeans	none	none
21461	2.35345	1.12991	1.59631	-0.448141	0.631053	1.12273	-0.50539	-0.131683	0.356132	-0.913265	0.0322744	-0.149892	-0.466265	-0.901676	-0.784621	-0.956402	-1.10308	-0.861447	FLE02L07Gene003301	6	3	FLE02L07Gene002330	S606H0a	-0.274558	cluster 3 (910)	kmeans	none	none
21462	1.77736	1.28077	2.09629	-0.223325	0.789169	0.950365	-0.741392	0.0862715	-0.526869	-1.11928	-0.426543	-1.176	0.197489	-0.489665	0.0192249	-0.846568	-0.488019	-1.15929	FLE02L07Gene004709	6	3	FLE02L07Gene009729	S606H0a	0.355853	cluster 3 (910)	kmeans	none	none
21463	2.25843	1.63185	1.2529	0.303621	0.341589	0.474608	0.344099	-0.425532	-0.486146	-0.285706	0.75917	-0.630372	-1.07647	-0.89116	-0.725335	-0.751183	-1.4972	-0.59715	FLE02L07Gene003910	6	3	FLE02L07Gene001448	S606H0a	-0.385434	cluster 3 (910)	kmeans	none	none
21464	2.03101	1.74133	1.37559	0.0574538	0.566715	0.818473	-0.238177	-0.52208	-0.465922	0.00229304	0.445632	-0.243355	-0.48715	-0.392868	-0.797298	-1.19344	-1.52255	-1.17565	FLE02L07Gene006275	6	3	FLE02L07Gene006810	S606H0a	-0.459095	cluster 3 (910)	kmeans	none	none
21465	2.16934	1.55545	1.56413	-0.0100033	0.200069	1.10954	-0.164979	-0.462376	-0.87366	0.119429	0.453514	-0.375487	-0.826787	-0.791619	-0.685809	-0.84982	-0.969475	-1.16145	FLE02L07Gene003429	6	3	FLE02L07Gene010224	S606H0a	0.588348	cluster 3 (910)	kmeans	none	none
21466	2.49529	1.74529	1.51418	-0.17481	0.641376	0.607682	-0.40951	-0.625416	-0.68581	-0.713509	0.158957	-0.392833	-0.586388	-0.686931	-0.674817	-0.753661	-0.697235	-0.76186	FLE02L07Gene006938	6	3	FLE02L07Gene000546	S606H0a	0.737608	cluster 3 (910)	kmeans	none	none
21467	2.4369	1.66857	1.4372	-0.0550209	0.663913	0.720316	-0.630905	-0.377658	-0.67861	-0.699344	0.348432	-0.440402	-0.658627	-0.819558	-0.791452	-1.02288	-0.722852	-0.378019	FLE02L07Gene002766	6	3	NewGene_1106	S606H0a	-1.11998	cluster 3 (910)	kmeans	none	none
21468	2.20426	1.86498	1.42474	-0.0315343	0.942716	0.666116	-0.31477	-0.630269	-0.511325	-0.758072	0.248163	-0.742675	-0.886649	-0.619115	-0.670872	-0.777364	-0.967475	-0.440859	FLE02L07Gene004210	6	3	FLE02L07Gene008918	S606H0a	-0.984874	cluster 3 (910)	kmeans	none	none
21469	2.25777	1.62233	1.72748	0.0394577	0.447188	0.822451	-0.234941	-0.345582	-0.60892	-0.567912	0.196546	-0.622084	-0.66598	-0.714447	-0.85298	-1.10443	-1.04379	-0.352159	FLE02L07Gene009132	6	3	FLE02L07Gene011907	S606H0a	-0.670656	cluster 3 (910)	kmeans	none	none
21470	2.15128	1.83169	1.64142	-0.0829018	0.757326	0.583673	-0.260695	-0.419348	-0.822979	-0.543593	0.0148313	-0.39471	-0.577877	-0.524881	-0.483084	-1.06251	-1.36392	-0.443728	FLE02L07Gene001330	6	3	NewGene_2122	S606H0a	-0.470428	cluster 3 (910)	kmeans	none	none
21471	2.57028	1.43251	1.57749	0.0336621	0.43284	0.523128	-0.441917	0.0323123	-0.808511	-0.514952	0.281897	-0.443256	-0.852855	-0.638241	-1.05746	-0.752506	-1.03081	-0.343595	FLE02L07Gene002217	6	3	FLE02L07Gene003766	S606H0a	0.0936804	cluster 3 (910)	kmeans	none	none
21472	2.15511	1.99844	1.44983	-0.141444	0.553955	0.76382	-0.85024	-0.718902	-0.305386	-0.356748	-0.014264	-0.10941	-0.377077	-0.464943	-0.893715	-0.650574	-1.35017	-0.688272	FLE02L07Gene011109	6	3	FLE02L07Gene007242	S606H0a	-0.133359	cluster 3 (910)	kmeans	none	none
21473	2.27884	1.96154	1.43609	0.0551317	0.557042	0.630575	-0.463805	-0.442918	-0.418071	-0.444465	-0.312428	0.151654	-0.659439	-0.821491	-0.986473	-0.737384	-1.06981	-0.714593	FLE02L07Gene001493	6	3	FLE02L07Gene007828	S606H0a	-0.195155	cluster 3 (910)	kmeans	none	none
21474	2.68163	1.6227	0.779832	0.17712	0.533011	0.747573	-0.562529	-0.505109	-0.120253	-0.594821	0.202442	0.126881	-0.378584	-0.852718	-0.725264	-1.18319	-0.950372	-0.998351	FLE02L07Gene011520	6	3	FLE02L07Gene000136	S606H0a	0.806064	cluster 3 (910)	kmeans	none	none
21475	2.03261	1.93985	1.4088	0.582972	0.446349	0.591075	-0.470622	-0.323741	-0.394737	-0.979299	0.519502	-0.41811	-0.571154	-0.925319	-0.515351	-0.970777	-0.816638	-1.13541	FLE02L07Gene003684	6	3	FLE02L07Gene000738	S606H0a	0.755156	cluster 3 (910)	kmeans	none	none
21476	1.94151	1.65969	1.40636	0.429676	1.13879	0.815678	-0.547286	-0.36856	-0.487279	-0.740367	0.282724	-0.35834	-0.474617	-0.773799	-0.557808	-1.1996	-1.07011	-1.09666	FLE02L07Gene000108	6	3	FLE02L07Gene005860	S606H0a	0.820608	cluster 3 (910)	kmeans	none	none
21477	2.18493	1.90532	1.26518	0.470315	0.451093	0.735627	-0.350359	-0.402372	-0.326926	-0.807391	0.191153	-0.0518174	-0.593145	-0.683631	-0.696906	-1.22464	-1.0926	-0.973828	FLE02L07Gene004198	6	3	FLE02L07Gene001040	S606H0a	0.369354	cluster 3 (910)	kmeans	none	none
21478	2.03375	1.83497	1.46037	0.275619	0.594453	0.950147	-0.574033	-0.523648	-0.149087	-0.869898	0.110942	-0.0994529	-0.718753	-0.724331	-0.461624	-1.21081	-1.11745	-0.811168	FLE02L07Gene010305	6	3	FLE02L07Gene010373	S606H0a	-0.928313	cluster 3 (910)	kmeans	none	none
21479	1.69506	1.49634	0.978386	0.268311	0.700798	1.56243	-0.361459	0.225322	-0.22042	-0.475607	0.347624	-0.687465	-0.368646	-0.402092	-0.498704	-1.81821	-1.36834	-1.07332	FLE02L07Gene011969	6	3	FLE02L07Gene007746	S606H0a	-0.488415	cluster 3 (910)	kmeans	none	none
21480	1.9274	1.68462	0.979853	-0.0700622	1.05792	1.18049	0.0329716	0.357679	-0.571716	-0.639281	0.0372378	-0.577108	-0.383801	-0.734759	-0.523224	-1.48385	-1.03403	-1.24034	FLE02L07Gene011242	6	3	FLE02L07Gene002702	S606H0a	-1.06977	cluster 3 (910)	kmeans	none	none
21481	1.77277	1.95609	1.00434	0.136827	0.661953	0.96899	-0.660496	-0.0344295	-0.610921	-0.83886	1.025	-0.386367	-0.398211	-0.421716	-0.677728	-1.25257	-1.00355	-1.24114	FLE02L07Gene005800	6	3	FLE02L07Gene004101	S606H0a	-0.875731	cluster 3 (910)	kmeans	none	none
21482	1.87217	2.08221	1.03179	0.261037	0.558584	0.904432	-0.896493	-0.0667117	-0.601086	-0.684895	0.779072	-0.221989	-0.586543	-0.61433	-0.85262	-1.31067	-0.642737	-1.01121	FLE02L07Gene011584	6	3	NewGene_2926	S606H0a	-0.136136	cluster 3 (910)	kmeans	none	none
21483	2.02815	1.81865	0.820245	-0.00857859	0.40956	1.28079	-0.374272	0.055371	-0.463971	-0.901604	0.727343	-0.171184	-0.58057	-0.50673	-0.507489	-1.18022	-0.963935	-1.48155	FLE02L07Gene006289	6	3	NewGene_608	S606H0a	-0.359657	cluster 3 (910)	kmeans	none	none
21484	2.06663	1.72587	1.39901	-0.119715	0.311809	1.16492	-0.214576	-0.179747	-0.641018	-1.07224	0.593175	-0.477407	-0.582405	-0.499804	-0.496587	-1.29684	-0.544335	-1.13673	FLE02L07Gene007741	6	3	FLE02L07Gene008739	S606H0a	-0.509435	cluster 3 (910)	kmeans	none	none
21485	1.6406	1.79549	1.16631	0.335286	0.958651	1.07701	-0.347617	-0.33777	0.0536576	-0.860515	0.719323	-0.464526	-0.643272	-0.745074	-0.779158	-1.1655	-1.21011	-1.19278	FLE02L07Gene011854	6	3	FLE02L07Gene010392	S606H0a	-0.461652	cluster 3 (910)	kmeans	none	none
21486	1.72218	1.778	0.878781	0.518599	0.777629	1.28103	-0.5662	-0.394801	-0.645822	-0.413587	0.889696	-0.33464	-0.630767	-0.784783	-0.524511	-0.93204	-1.18436	-1.4344	FLE02L07Gene009200	6	3	FLE02L07Gene003957	S606H0a	-0.81622	cluster 3 (910)	kmeans	none	none
21487	2.23384	2.0966	1.17022	-0.00422427	0.230952	0.884988	-0.294385	-0.38733	-0.565196	-0.878823	0.206175	0.0176923	-0.299232	-0.749074	-0.797579	-0.895348	-1.05347	-0.915812	FLE02L07Gene011260	6	3	FLE02L07Gene000549	S606H0a	-1.1613	cluster 3 (910)	kmeans	none	none
21488	2.05	2.17977	1.23107	0.0271537	0.503387	0.941865	-0.158875	-0.27722	-0.187742	-0.753059	-0.127498	-0.318385	-0.598548	-0.762777	-0.846707	-1.22838	-0.844431	-0.829631	FLE02L07Gene006731	6	3	FLE02L07Gene009691	S606H0a	-0.631509	cluster 3 (910)	kmeans	none	none
21489	2.12526	2.06031	1.41335	0.080122	0.381883	0.961334	-0.350388	0.0218139	-0.553439	-0.542665	-0.233518	-0.45343	-0.699741	-0.549398	-0.785093	-0.920015	-1.0564	-0.899996	FLE02L07Gene003619	6	3	FLE02L07Gene003987	S606H0a	-1.24244	cluster 3 (910)	kmeans	none	none
21490	2.06455	2.00011	1.31539	0.28295	0.284127	1.07494	-0.341849	-0.0904005	-0.615338	-0.607907	0.164666	-0.358133	-0.654862	-0.675595	-0.711387	-1.0145	-1.03408	-1.08268	FLE02L07Gene011297	6	3	FLE02L07Gene003454	S606H0a	-0.371258	cluster 3 (910)	kmeans	none	none
21491	2.02817	1.93535	1.07933	0.306709	0.563458	0.9099	-0.149524	0.0245687	-0.497345	-0.809815	0.232602	-0.26259	-0.517381	-0.369936	-1.09734	-0.843609	-0.98336	-1.54919	FLE02L07Gene001963	6	3	FLE02L07Gene008950	S606H0a	-0.00321551	cluster 3 (910)	kmeans	none	none
21492	1.94333	2.17947	1.07266	0.3345	0.00462605	1.23492	0.181715	-0.14905	-0.630374	-0.530471	0.0447974	-0.544065	-0.684954	-0.659195	-0.624452	-1.09993	-1.01985	-1.05367	FLE02L07Gene000158	6	3	FLE02L07Gene006832	S606H0a	-0.423248	cluster 3 (910)	kmeans	none	none
21493	1.8854	2.22409	0.950023	0.525687	0.0970481	1.2601	-0.188005	-0.582898	-0.71861	-0.956926	0.344586	-0.231412	-0.499871	-0.67178	-0.624191	-0.971882	-0.842028	-0.999332	FLE02L07Gene004213	6	3	NewGene_913	S606H0a	-0.0400835	cluster 3 (910)	kmeans	none	none
21494	2.30998	1.6434	1.04965	0.356629	0.251619	1.2675	0.21346	-0.424008	-0.930018	-0.260149	0.0929573	-0.765505	-0.430656	-0.622976	-0.634485	-1.2792	-0.848935	-0.989261	FLE02L07Gene007047	6	3	FLE02L07Gene004963	S606H0a	-0.664007	cluster 3 (910)	kmeans	none	none
21495	1.88385	1.90228	1.02748	0.242635	0.533852	1.09032	-0.0432417	-0.580892	-1.04966	-0.017214	0.0962678	-0.258012	-0.193646	0.0117569	-0.783073	-1.48496	-1.04053	-1.33722	FLE02L07Gene005529	6	3	NewGene_1878	S606H0a	-0.990709	cluster 3 (910)	kmeans	none	none
21496	1.90758	2.32847	0.589346	-0.457852	0.340289	1.46422	0.266004	-0.521762	-0.649347	-0.509538	0.0129164	-0.751989	-0.0352966	-0.801243	-0.40449	-1.22477	-0.877878	-0.674656	FLE02L07Gene007818	6	3	FLE02L07Gene003983	S606H0a	-0.0320587	cluster 3 (910)	kmeans	none	none
21497	1.74581	2.37776	0.663366	0.23572	0.945478	1.09555	-0.343529	-0.0599156	-0.651733	-0.623487	-0.477023	-0.154818	-0.0588053	-0.676527	-0.931507	-1.07749	-1.08951	-0.919333	FLE02L07Gene004076	6	3	FLE02L07Gene002090	S606H0a	0.284999	cluster 3 (910)	kmeans	none	none
21498	2.00554	2.39351	0.461375	0.00526813	1.08471	0.757298	-0.364113	-0.155304	-0.797305	-0.19897	0.0335196	-0.417464	-0.419665	-0.839039	-0.624624	-1.11328	-1.15888	-0.652582	FLE02L07Gene006480	6	3	FLE02L07Gene004045	S606H0a	0.685792	cluster 3 (910)	kmeans	none	none
21499	1.91269	1.70606	1.52346	-0.893578	0.685873	0.770536	-1.15257	-0.203003	-0.621834	-0.440726	0.717484	-0.141556	-0.413258	-0.151374	-0.451167	-1.33553	-1.22418	-0.287325	FLE02L07Gene011214	6	3	FLE02L07Gene003157	S606H0a	0.898347	cluster 3 (910)	kmeans	none	none
21500	1.35568	2.16451	1.57344	-0.273158	0.0692346	1.23391	-0.742277	-0.588819	-0.818517	-0.751864	0.286788	-0.143212	-0.453721	0.207452	0.123715	-1.4538	-1.19885	-0.590503	FLE02L07Gene011050	6	3	FLE02L07Gene007301	S606H0a	0.31031	cluster 3 (910)	kmeans	none	none
21501	1.76385	1.87219	1.33381	0.0901533	0.544339	0.96769	-0.47655	-0.223733	-1.01833	-1.20688	0.575421	-0.309265	-0.411507	-0.0891954	-0.970935	-1.2218	-1.24612	0.0268501	FLE02L07Gene003183	6	3	NewGene_2087	S606H0a	-0.00268718	cluster 3 (910)	kmeans	none	none
21502	1.8093	1.92948	1.08404	0.155533	0.0577052	0.526335	-0.37318	0.0152162	-1.12761	-0.855882	1.15477	0.319599	-0.00445483	-0.687643	-0.598959	-1.17126	-1.46868	-0.764312	FLE02L07Gene007094	6	3	FLE02L07Gene010474	S606H0a	-0.081063	cluster 3 (910)	kmeans	none	none
21503	1.75412	1.87083	1.23265	0.135312	0.378469	0.633776	-0.588785	0.460072	-0.632763	-0.913724	0.979758	0.175644	-0.602082	-0.634515	-0.962787	-1.074	-1.46934	-0.742628	FLE02L07Gene006199	6	3	NewGene_704	S606H0a	-0.619891	cluster 3 (910)	kmeans	none	none
21504	2.33559	1.3203	1.23913	0.309364	0.617021	0.926027	0.133454	0.0150477	-0.65973	0.0892318	-0.714997	-0.499931	-0.167423	-0.706867	-0.456261	-1.61749	-1.1806	-0.981872	FLE02L07Gene004887	6	3	FLE02L07Gene005955	S606H0a	-0.916005	cluster 3 (910)	kmeans	none	none
21505	2.12015	0.786954	1.07165	0.909627	0.890409	1.04129	0.532345	0.0686698	-0.63726	-0.752326	-0.34405	-0.152102	-0.203686	-0.722545	-0.425215	-1.29544	-1.57996	-1.30851	FLE02L07Gene002438	6	3	FLE02L07Gene005477	S606H0a	-1.53744	cluster 3 (910)	kmeans	none	none
21506	2.01659	1.67978	1.47953	-0.16841	0.922225	0.959671	0.186773	-0.02519	-0.783774	-0.385628	-0.137028	-0.455373	-0.636251	-0.772009	-0.538133	-0.906492	-1.31377	-1.12252	FLE02L07Gene005229	6	3	FLE02L07Gene007773	S606H0a	0.488598	cluster 3 (910)	kmeans	none	none
21507	1.88075	1.6114	1.64243	0.0667471	0.770941	0.741645	0.458211	0.00135509	-0.652292	-0.649115	0.0845856	-0.565506	-0.473899	-0.562778	-0.610414	-1.4285	-1.17529	-1.14027	FLE02L07Gene006528	6	3	FLE02L07Gene004098	S606H0a	0.163838	cluster 3 (910)	kmeans	none	none
21508	1.96985	1.72094	1.71905	-0.216808	0.743534	0.761795	0.0634528	-0.041977	-0.477851	-0.837591	0.202182	-0.48096	-0.806042	-0.441618	-0.719434	-1.22078	-1.17477	-0.762985	FLE02L07Gene009998	6	3	FLE02L07Gene007965	S606H0a	0.365982	cluster 3 (910)	kmeans	none	none
21509	2.13825	1.97772	1.13933	-0.289104	0.628288	1.12664	0.212961	-0.541334	-0.452499	-0.728386	0.253085	-0.778551	-0.714357	-0.780394	-0.663024	-0.995921	-0.793942	-0.738762	FLE02L07Gene010851	6	3	FLE02L07Gene002769	S606H0a	-0.107083	cluster 3 (910)	kmeans	none	none
21510	1.85277	1.84596	1.38402	0.400542	1.12455	0.904593	0.162347	-0.665616	-0.393211	-0.799086	-0.107688	-0.801458	-0.724366	-0.954506	-0.773812	-0.925126	-0.87353	-0.656388	FLE02L07Gene011935	6	3	NewGene_1286	S606H0a	-0.785584	cluster 3 (910)	kmeans	none	none
21511	1.61537	1.68898	1.42179	0.356834	0.226873	1.04743	1.06744	0.00717641	-0.368101	-1.07281	0.0492235	-0.626705	-0.79752	-0.373653	-0.893473	-1.08989	-1.35988	-0.899088	FLE02L07Gene008720	6	3	FLE02L07Gene002578	S606H0a	-0.571915	cluster 3 (910)	kmeans	none	none
21512	1.33336	1.65101	1.73699	0.718633	1.15517	0.912306	-0.0129312	-0.540921	0.256443	-0.653713	-0.296251	-1.19126	-0.607436	-0.643719	-0.781285	-1.15737	-0.987575	-0.89147	FLE02L07Gene005392	6	3	FLE02L07Gene002178	S606H0a	-0.288369	cluster 3 (910)	kmeans	none	none
21513	1.60569	1.70506	1.86809	0.710743	0.797637	0.508253	0.155388	-0.14766	0.02483	-0.636635	-0.253523	-0.633749	-0.800876	-0.615611	-0.822045	-1.1424	-1.2227	-1.10049	FLE02L07Gene004761	6	3	FLE02L07Gene000542	S606H0a	-0.269904	cluster 3 (910)	kmeans	none	none
21514	1.66157	1.75892	1.82172	0.909743	0.766055	0.577033	0.0265227	-0.503917	-0.0878888	-0.519051	-0.407649	-0.441062	-0.884414	-0.792974	-0.984284	-0.982277	-0.995613	-0.922433	FLE02L07Gene005393	6	3	FLE02L07Gene001925	S606H0a	0.172724	cluster 3 (910)	kmeans	none	none
21515	2.07713	1.34424	1.6639	0.227145	0.497882	0.815353	0.403103	-0.404464	0.515661	-1.10939	-0.916073	-0.463879	-0.36448	-0.621125	-0.841535	-1.05242	-1.31323	-0.457823	FLE02L07Gene000184	6	3	FLE02L07Gene008848	S606H0a	0.0412487	cluster 3 (910)	kmeans	none	none
21516	1.5281	1.68723	0.783831	0.110703	1.94513	0.31612	0.842454	-0.652642	0.239493	-0.782705	-0.48283	-0.961349	-0.207859	-0.505578	-0.552932	-1.29592	-0.866721	-1.14452	FLE02L07Gene000540	6	3	FLE02L07Gene003713	S606H0a	0.288676	cluster 3 (910)	kmeans	none	none
21517	0.787033	0.753717	1.87073	0.473169	1.06193	0.778386	-0.951456	-0.398746	-0.654162	-0.649156	1.3332	0.63819	-1.16547	-0.490956	-0.899122	-1.71496	-0.938416	0.166076	FLE02L07Gene001635	6	3	FLE02L07Gene001790	S606H0a	-0.211762	cluster 3 (910)	kmeans	none	none
21518	1.65331	0.356013	1.52606	1.24206	0.461807	-0.107234	-0.685764	0.664572	-0.669632	-0.18971	1.35041	-0.0773759	-0.905844	-0.0745633	-0.437116	-1.48907	-1.02941	-1.58851	FLE02L07Gene009479	6	3	FLE02L07Gene001123	S606H0a	-0.262994	cluster 3 (910)	kmeans	none	none
21519	1.50935	1.2672	1.27676	1.03905	0.0630824	0.791027	-0.223149	0.248626	-0.738686	-0.502414	1.31273	-0.657734	-0.535099	-0.10613	-0.426177	-1.50292	-1.33895	-1.47657	FLE02L07Gene004548	6	3	FLE02L07Gene002215	S606H0a	-0.648842	cluster 3 (910)	kmeans	none	none
21520	1.17077	1.46234	1.57157	0.826771	-0.0683036	0.397793	-0.619028	0.560051	-0.1874	-0.554141	1.51487	-0.431038	-0.72217	-0.631054	-0.222471	-1.69067	-1.1954	-1.1825	FLE02L07Gene000461	6	3	FLE02L07Gene011229	S606H0a	-0.893021	cluster 3 (910)	kmeans	none	none
21521	1.16466	0.821463	1.03151	0.69614	0.921224	0.888146	-0.67786	1.10863	-0.739368	-0.897094	1.48062	-0.192596	-0.118621	-1.08823	-0.50602	-1.32638	-1.22404	-1.34219	FLE02L07Gene005861	6	3	FLE02L07Gene002401	S606H0a	-1.32524	cluster 3 (910)	kmeans	none	none
21522	1.50071	1.42404	1.08896	0.60058	1.03096	0.131453	-0.164016	0.748441	-0.474731	-0.429571	0.682249	0.240625	-0.592795	-0.70458	-0.336675	-1.84475	-1.42754	-1.47337	FLE02L07Gene001159	6	3	FLE02L07Gene009917	S606H0a	-0.280916	cluster 3 (910)	kmeans	none	none
21523	1.76723	1.23346	1.47618	1.03354	0.549788	0.431668	-0.0157542	0.522901	-0.918016	-0.865248	0.445926	-0.0436858	-0.36073	-1.00351	-0.476567	-1.7576	-0.835249	-1.18433	FLE02L07Gene000587	6	3	FLE02L07Gene005149	S606H0a	-0.923023	cluster 3 (910)	kmeans	none	none
21524	1.34698	1.28498	1.56665	-0.150696	0.777153	1.1194	-0.53723	0.0197128	-0.727213	-1.02452	1.66054	-0.473458	-0.988223	-0.825726	-0.804894	-0.384999	-1.22067	-0.637779	FLE02L07Gene000256	6	3	FLE02L07Gene004672	S606H0a	-1.07768	cluster 3 (910)	kmeans	none	none
21525	1.80379	1.13716	1.09144	-0.434481	0.931798	1.35893	-0.737173	-0.016345	-0.852022	-0.80964	1.58293	-0.428828	-0.515342	-0.834451	-0.915602	-0.653921	-1.02246	-0.685776	FLE02L07Gene002219	6	3	FLE02L07Gene003979	S606H0a	-0.406465	cluster 3 (910)	kmeans	none	none
21526	1.98764	1.3639	1.15249	0.173325	0.923191	1.10748	-0.558561	-0.30359	-0.555569	-1.28855	1.14625	-0.557698	-0.924972	-0.582135	-0.556297	-0.729437	-1.12505	-0.672424	FLE02L07Gene004369	6	3	FLE02L07Gene001124	S606H0a	-1.07218	cluster 3 (910)	kmeans	none	none
21527	1.91406	1.41488	1.15322	0.354336	0.951913	1.17526	-0.285313	-0.78483	-0.667855	-0.612495	1.07326	-0.477357	-0.912586	-0.727996	-0.620336	-1.16181	-0.907474	-0.87888	FLE02L07Gene011735	6	3	FLE02L07Gene001890	S606H0a	-1.81429	cluster 3 (910)	kmeans	none	none
21528	2.01971	1.43667	1.44203	0.0498244	0.502936	1.0558	-0.77486	-0.523052	-0.949238	-0.463219	1.12068	-0.146399	-0.889509	-0.413819	-0.516591	-0.992899	-0.915697	-1.04236	FLE02L07Gene001878	6	3	FLE02L07Gene004201	S606H0a	0.16867	cluster 3 (910)	kmeans	none	none
21529	1.65081	1.4317	1.53247	0.315551	0.887914	0.664144	-0.467688	-0.155598	-0.71595	-0.971567	1.33304	-0.508601	-1.0934	-0.572149	-1.03084	-1.23205	-0.270342	-0.797432	FLE02L07Gene001640	6	3	FLE02L07Gene003337	S606H0a	0.648972	cluster 3 (910)	kmeans	none	none
21530	2.00242	1.28153	1.01847	-0.10387	-0.216518	1.39736	-0.033107	0.136366	-0.793247	-0.551151	1.28385	-0.0748453	-0.90284	-0.172673	-1.12033	-1.45068	-0.997131	-0.7036	FLE02L07Gene000448	6	3	FLE02L07Gene008385	S606H0a	-0.109258	cluster 3 (910)	kmeans	none	none
21531	2.09701	0.950566	1.75542	-0.107182	0.355178	1.16605	-0.38217	-0.298305	-0.788177	-0.146397	0.922367	-0.260413	-0.707684	-0.79112	-0.281693	-1.16178	-1.35199	-0.96968	FLE02L07Gene008667	6	3	FLE02L07Gene000718	S606H0a	0.302695	cluster 3 (910)	kmeans	none	none
21532	1.80699	1.13829	1.4547	-0.273932	0.317827	1.68126	-0.735676	-0.00619486	-0.5901	-0.0896156	0.906457	-0.42554	-0.79108	-0.47525	-0.239723	-1.2458	-1.21407	-1.21855	FLE02L07Gene000331	6	3	FLE02L07Gene003193	S606H0a	-0.897238	cluster 3 (910)	kmeans	none	none
21533	1.84356	1.38107	1.25814	0.51263	0.855419	0.841006	-0.63474	0.18975	-0.611474	-0.373004	0.848012	-0.11248	-0.952858	-0.52319	-0.589169	-1.44464	-1.15867	-1.32937	FLE02L07Gene002287	6	3	FLE02L07Gene008310	S606H0a	-0.765501	cluster 3 (910)	kmeans	none	none
21534	2.10519	1.13185	1.495	0.0222352	0.907117	0.905833	-0.588512	0.206008	-0.297772	-0.455552	0.764882	-0.469067	-0.996783	-0.386359	-0.879303	-1.15369	-1.17298	-1.13809	FLE02L07Gene009176	6	3	FLE02L07Gene001781	S606H0a	-0.13191	cluster 3 (910)	kmeans	none	none
21535	1.97034	1.26349	0.989466	0.0306633	1.04434	1.43983	-0.352082	0.36438	-0.854511	-0.250884	0.532443	-0.479574	-1.05722	-0.624329	-0.560999	-1.17574	-1.21529	-1.06431	FLE02L07Gene009851	6	3	FLE02L07Gene009364	S606H0a	-0.364822	cluster 3 (910)	kmeans	none	none
21536	1.78471	0.726916	1.51403	0.246397	1.23291	0.636046	-0.0449032	0.571125	-0.789276	-0.910888	1.05103	-0.493328	-0.986634	-0.238149	-0.665652	-1.26072	-1.1959	-1.17771	FLE02L07Gene005918	6	3	FLE02L07Gene003584	S606H0a	-0.0204091	cluster 3 (910)	kmeans	none	none
21537	1.72184	1.29057	1.48853	0.0603102	0.537308	1.33816	-0.641141	0.431718	-0.781651	-0.879514	0.856106	-0.389792	-0.785077	-0.353444	-0.464724	-1.36669	-1.38629	-0.676222	FLE02L07Gene003917	6	3	FLE02L07Gene000726	S606H0a	-0.672762	cluster 3 (910)	kmeans	none	none
21538	1.83042	1.47102	1.52438	-0.126329	0.753174	0.830454	-0.801255	0.377779	-0.617244	-0.510013	0.726719	-0.801743	-0.713037	0.0907818	-0.324032	-1.06367	-1.45572	-1.19169	FLE02L07Gene011589	6	3	FLE02L07Gene011975	S606H0a	-0.48332	cluster 3 (910)	kmeans	none	none
21539	1.66429	1.15764	1.65909	0.337812	0.642358	0.934757	-0.81174	0.870099	-0.645881	-0.872804	0.733323	-0.857703	-0.675703	-0.516253	-0.115971	-1.18839	-1.01546	-1.29946	FLE02L07Gene001734	6	3	FLE02L07Gene003212	S606H0a	-0.436242	cluster 3 (910)	kmeans	none	none
21540	2.44051	1.01524	0.88429	-0.0507532	0.462173	1.40044	-0.629918	0.218607	-0.86528	-0.376212	0.702805	-0.188555	-0.665824	-0.0284195	-0.936237	-1.18289	-0.942493	-1.25749	FLE02L07Gene009879	6	3	FLE02L07Gene005590	S606H0a	0.0754846	cluster 3 (910)	kmeans	none	none
21541	2.26514	1.15523	1.29783	0.0358065	0.793954	0.571958	-0.0759608	0.137128	-1.29234	-0.433097	0.709506	-0.088569	-0.841067	0.0144387	-0.744858	-0.901705	-1.17221	-1.4312	FLE02L07Gene010539	6	3	FLE02L07Gene001582	S606H0a	-0.165036	cluster 3 (910)	kmeans	none	none
21542	2.52788	1.13961	1.11958	-0.0600479	0.863815	0.836795	-0.674207	0.377116	-0.579277	-0.752843	0.180176	0.0261396	-1.28514	-0.274527	-0.514564	-1.15496	-1.18228	-0.593256	FLE02L07Gene010820	6	3	FLE02L07Gene008053	S606H0a	-0.0891311	cluster 3 (910)	kmeans	none	none
21543	1.6415	1.37896	1.57296	0.342956	0.683124	1.12051	-0.697363	-0.336157	0.20263	-0.606024	0.626032	0.0857309	-0.847238	-0.44324	-1.02452	-1.55579	-1.07606	-1.06803	FLE02L07Gene000883	6	3	FLE02L07Gene008847	S606H0a	0.112303	cluster 3 (910)	kmeans	none	none
21544	1.34654	1.44101	1.39682	0.194918	0.931098	1.27975	-0.404728	-0.0964756	-0.0677319	-0.657882	0.999709	-0.417815	-0.583438	-0.512628	-0.763698	-1.32098	-1.58162	-1.18284	FLE02L07Gene011527	6	3	FLE02L07Gene000106	S606H0a	-0.206356	cluster 3 (910)	kmeans	none	none
21545	1.52277	1.14753	1.65688	0.262467	0.879071	0.992728	-0.319649	0.0448032	-0.318183	-0.570358	1.02424	-0.414917	-0.4567	-0.439381	-0.770816	-1.56644	-1.42427	-1.24977	FLE02L07Gene006216	6	3	FLE02L07Gene009599	S606H0a	-0.323032	cluster 3 (910)	kmeans	none	none
21546	1.26565	1.81926	1.03052	0.663362	1.0187	1.15281	-0.244253	0.0551361	-0.140411	-0.440749	0.652152	-0.448046	-0.717856	-0.952267	-1.17822	-1.34252	-1.4833	-0.709978	FLE02L07Gene009627	6	3	FLE02L07Gene011052	S606H0a	-1.02477	cluster 3 (910)	kmeans	none	none
21547	1.56392	1.1196	1.59609	0.75426	0.472094	1.25016	-0.243971	-0.0529406	0.1155	-0.605761	0.694346	-0.552743	-0.917177	-0.794222	-1.18351	-1.17097	-1.66811	-0.376562	FLE02L07Gene000670	6	3	FLE02L07Gene010989	S606H0a	-1.49319	cluster 3 (910)	kmeans	none	none
21548	1.92777	1.08212	1.18254	0.505249	0.54368	0.829901	-0.261165	0.247193	-0.276674	-0.305617	0.734611	0.239574	-0.691566	-0.66781	-0.363972	-1.58768	-1.3729	-1.76525	FLE02L07Gene010041	6	3	NewGene_771	S606H0a	-1.34749	cluster 3 (910)	kmeans	none	none
21549	2.0921	0.899082	1.41357	0.432083	0.699151	1.00259	-0.513228	0.104852	-0.417094	-0.684202	0.908999	0.172289	-0.916718	-0.785887	-0.949071	-1.14553	-1.06304	-1.24996	FLE02L07Gene009289	6	3	NewGene_2791	S606H0a	-0.242797	cluster 3 (910)	kmeans	none	none
21550	1.47791	0.908372	1.55746	0.600997	0.699641	0.965605	-0.541312	0.275959	-0.324537	-0.573104	1.22959	0.119705	-1.06293	-0.576526	-0.712228	-1.20634	-1.4117	-1.42657	FLE02L07Gene002842	6	3	FLE02L07Gene004980	S606H0a	-0.543615	cluster 3 (910)	kmeans	none	none
21551	1.87713	0.684976	1.00538	0.728076	0.677749	1.74939	-0.123625	-0.113655	-0.146252	-0.430019	0.536578	-0.0786242	-0.972606	-0.947316	-0.449213	-1.16434	-1.4515	-1.38213	FLE02L07Gene006395	6	3	FLE02L07Gene007170	S606H0a	0.0706933	cluster 3 (910)	kmeans	none	none
21552	1.90761	1.31381	0.876683	0.816026	0.36909	1.1825	-0.163983	0.279831	-0.078543	-0.919319	0.708735	0.0928996	-0.720849	-0.95503	-0.801783	-1.45298	-1.2297	-1.225	FLE02L07Gene008106	6	3	NewGene_299	S606H0a	-0.585082	cluster 3 (910)	kmeans	none	none
21553	1.76234	0.892409	1.12961	0.761542	0.279416	1.35242	-0.727199	-0.131738	0.167859	-0.256642	0.994605	-0.00503667	-0.762752	-0.236717	-1.23218	-1.48139	-1.57978	-0.926771	FLE02L07Gene004389	6	3	FLE02L07Gene001224	S606H0a	-0.52788	cluster 3 (910)	kmeans	none	none
21554	1.86678	0.510647	1.05717	0.0332295	0.554806	1.58302	0.00308137	-0.206463	0.161726	-0.0834076	1.06724	-0.009957	-0.521168	-0.645304	-1.0175	-1.37046	-1.6577	-1.32573	FLE02L07Gene006621	6	3	NewGene_3659	S606H0a	-0.465349	cluster 3 (910)	kmeans	none	none
21555	1.57551	0.869252	1.41015	0.705682	1.21208	0.868384	-0.455922	0.194538	0.078542	-0.576674	0.97792	-0.374287	-0.93128	-1.12385	-0.777111	-1.50755	-1.25063	-0.894747	FLE02L07Gene009221	6	3	FLE02L07Gene009150	S606H0a	-1.25962	cluster 3 (910)	kmeans	none	none
[truncated: 4,124 more rows]

## Sheet: Supplementary Table6
Table S6 Enriched DEGs in Y3357 clusters.KEGG pathways and GO terms enriched in heat-sensitive strain Y3357 (FDR < 0.05).
[truncated: 7,339 more rows]

## Sheet: Supplementary Table7
Table S7 Comparative analysis of MAPK pathway gene number and activation elements in heat-resistant vs. heat-sensitive strains post-heat stress
[truncated: 631 more rows]
